# Supplementary material for: Hospital-at-home care in Singapore: A review of overseas protocols and guidelines to support implementation and policy redesign (systematic review)
Source: PLoS One. 2025 Jun 11;20(6):e0325662. doi: 10.1371/journal.pone.0325662 (PMC12157091; doi:10.1371/journal.pone.0325662)
Supplement: S2 Appendix — (XLSX) [file pone.0325662.s002.xlsx]

## Sheet: Component 1
Component 1 - General Information
Title	Author	General Information
(a) Adult and Paediatric Hospital in the Home Guideline	NSW Health	Patients/carers choose to receive their care at home but have the option to be in hospital if they prefer. Admission to a HITH service is voluntary and should not result in the patient incurring costs additional to what they might have had they been admitted to hospital.
(b) NSW Hospital in the Home (HITH) Guideline	NSW Health	Hospital in the Home (HITH) services provide short-term acute, subacute, and post-acute care to children and adults residing outside hospital, as a substitution or prevention of in-hospital care. The place of residence may be permanent or temporary. It should be interdisciplinary, including doctors, nurses and allied health practitioners. The defining feature is that if the patient is not receivi…
(c) Policy Guideline Hospital in the Home Policy Guideline	SA Health	Hospital in the Home (HITH) services provide the spectrum of hospital admission criteria care types to children and adults outside of a hospital setting, in the patients permanent or temporary residence as a substitution for in-hospital care. The defining feature of the service is that if the patient was not receiving the HITH service they would require hospitalisation. The following principles u…
(d) Hospital in the Home Guidelines	Victoria State Gov	HITH services provide care in the home that would otherwise need to be delivered within a hospital as an admitted patient. Patients who receive HITH care are classified as admitted patients and their care is funded through a health service’s casemix revenue. HITH often provides an alternative to admission to a hospital or an opportunity for earlier relocation to the home than would otherwise be p…
(e) Hospital in the Home	Queensland Gov	HITH in Queensland is defined as the provision of care in a patient’s permanent or temporary residence for conditions requiring clinical governance, monitoring and/or input that would otherwise require treatment in a traditional hospital bed. The HITH program is focused exclusively on substituting admitted patient care within a hospital setting to the ‘home’ setting of the patient governed by the…
(f) Making the most of virtual wards, including Hospital at Home	NHS	Virtual wards provide personalised care and choice for patients, by combining face-to-face provision and technology to allow hospital-level care. They can provide an alternative to admission or facilitate earlier discharge from hospital. General Characteristics: 1) Led by a named senior clinician or consultant practitioner who could be a physician, nurse, AHP (allied health professional), or GP d…
(g) Guidance on Pharmacy Services and Medicines Use within Virtual Wards (including Hospital at Home)	NHS
(h) Bringing hospital care home: Virtual Wards and Hospital at Home for older people	BGS
(i) Supporting information Virtual ward including Hospital at Home	NHS	Virtual wards should: 1) Have clearly defined criteria to admit and reside, supported by daily clinical review, by an MDT if clinically appropriate, to provide a safe and robust service. 2) Be developed for a range of conditions/symptoms/settings and should track specific metrics that measure appropriate outcomes to demonstrate patient safety and sustainability 3) Consider the risk of excluding p…
(j) Hospital at Home Guiding Principles for Service Development	Healthcare Improvement Scotland	Hospital at Home is a service that provides acute, hospital-level care by healthcare professionals in a home context for a condition that would otherwise require acute hospital inpatient care. It complements other community-based health and care initiatives which support patients to remain in their own homes. Key to success is clear criteria for admission to Hospital at Home. This ensures that in…
(k) Home Hospital Pharmacy Playbook A Comprehensive Guide to Designing your Home Hospital Pharmacy Services	ASHP, Mayo Clinic
(l) Acute Care Delivery at Home	TRACIE	This model of care is not intended to subvert hospital evaluation and stabilization or treatment that needs to be done in the healthcare facility. It requires acute care level specialist leadership, at least daily changes in the care plan, and clear lines of clinical responsibility.
(m) Organisational model for Hospital at Home in Catalonia Alternative to conventional hospitalisation	Catalan Health Service	Hospital at Home (HaH) is a care model that belongs to the hospital setting and is designed as an alternative to conventional hospitalisation. Its main function is admission avoidance (AA) or to reduce the length of patients’ hospital stay (early supported discharge). The internationally accepted definition of HaH is a hospital resource that offers the patient, at home, medical and nursing treatm…
(n) Developing new hospital-at-home models based on Comprehensive Geriatric Assessment: Implementation recommendations by the Working Group on Hospital-at-Home and Community Geriatrics of the Catalan Society of Geriatrics and Gerontology	Sociedad Española de Geriatría y Gerontología	CGA-HaH is a specialised home hospitalisation unit formed by interdisciplinary teams characterised by the use of the clinical methodology of the CGA with a similar operation to that of conventional geriatric hospitalisation units (acute care and subacute intermediate care wards). The care for health crises of the older adults with frailty and complexity should follow the same methodology develope…
(o) Bringing Acute General Internal Medicine Outside of Hospital Walls	Canadian Journal of General Internal Medicine	Home Hospital programs provide acute care in patients’ homes for conditions that would otherwise require hospitalization. At minimum, this care is expected to be for 7 days, or at least 25% of the expected length of stay.

## Sheet: Component 2
Component 2 - Patient Eligibility Criteria
Title	Author	Age	Acuity Level	Patient Condition	Inclusion and Exclusion Criteria	Setting of Care
(a) Adult and Paediatric Hospital in the Home Guideline	NSW Health	Adults, Children, and the Elderly.	Clinical model that provides admitted acute/sub-acute care in the patient’s home/community as a substitute for in-hospital care.	Patient is should be clinically stable and safe to be treated in the home environment. This service does not provide for lifelong, complex treatments, such as renal home dialysis, ongoing total parenteral nutrition and long-term ventilation, and does not replicate care provided by existing chronic care and community based services. Common conditions that can be managed include cellulitis, kidney …	Inclusion: 1) have an acute/sub-acute condition suitable for care outside the hospital 2) consent to HITH treatment (or consent from a substitute decision maker) 3) not require continuous 24 hour assessment, treatment or observation 4) be competent in managing their condition and know when to escalate their care or have a live-in carer who takes this responsibility 5) have a suitable and safe loc…	Ideally takes place in the patient’s home, alternative settings include clinics, schools and the workplace. To be determined by initial clinical and risk assessment, the local service delivery model, patient preference and available resources. Clinic-based treatment may occur due to safety concerns or patient choice
(b) NSW Hospital in the Home (HITH) Guideline	NSW Health	Adult and Children	Individuals who require at least daily clinical care and assessment of their treatment needs (classified as admitted patient) or individuals with predominantly post-acute care needs who require less than daily clinical assessment of their treatment needs to prevent admission or return to hospital (classified as non-admitted).		Inclusion: 1) Presence of an acute, subacute or post-acute condition 2) HITH service can safely provide the required patient care which meets evidence based guidelines 3) Patients must be medically stable and not require high clinical support 4) Medical responsibility established and agreed based on HITH Principles 5) Patient resides permanently or temporarily in catchment area 6) Agreement of th…	Setting to deliver optimal care depends on the patient's needs and local service options. For all service delivery models of HITH, the patient resides outside of the hospital. Due to the complexities of people’s lives a variety of settings should be available to allow for patient choice and patient empowerment. Care can be delivered in the individual’s place of residence (including residential ag…
(c) Policy Guideline Hospital in the Home Policy Guideline	SA Health	Adults and Children	Intensity of care can include those requiring acute or subacute care.		Inclusion: 1) care should be clinically equivalent to what would otherwise require an admission to an inpatient hospital bed 2) patient is clinically stable and the patients’ health care needs can be attended safely in the out of hospital setting 3) minimally daily visits or daily assessments by the HITH service is required 4) suitability may be considered for patients who do not wish to stay in …	Primarily within the patients home environment, although a patient may receive care in other settings during the same episode of care. Other considerations are: 1) Ambulatory care areas may be the setting to deliver some episodes of care as required and negotiated between the clinicians and patients. 2) Care may be delivered in the hospital setting if the patient is attending for another reason –…
(d) Hospital in the Home Guidelines	Victoria State Gov	Adults and Children	Patient with acute treatment and care needs.		Exclusion: 1) wound care that does not require admitted care 2) drain tube care that does not require admitted care (not requiring assessment, measurement and reporting of drainage; monitoring of suction patency; daily twice-daily visits; or flushing) 3) venous access device maintainence 4) trial of void (whether one can pass urine normally)	Home/residential setting. HITH activity can be delivered outside of the home/residential setting if accompanied with a documented rationale in the patient’s medical record.
(e) Hospital in the Home	Queensland Gov	Adults, Children, and the Elderly.	Care intensity would be similar to that of an acute hospital admission.		Inclusion: 1) public acute and sub-acute patients, and acute compensable patients. 2) HITH replaces full hospital admission or a component of a hospital admission. 3) patient requires clinical governance, active treatment and/or monitoring during the HITH episode of care 4) patient requires minimum daily intervention or assessment 5) consent is obtained from the patient or approved guardian 6) ca…	Patient's permanent or temporary residence.
(f) Making the most of virtual wards, including Hospital at Home	NHS	Adults are the main target audience.	Virtual wards support patients, who would otherwise be in hospital, to receive the acute care and treatment they need in their own home.	Condtions include frailty, acute respriatory infections, and heart failure.	Inclusion: 1) have clearly defined criteria to admit and reside. 2) supported with daily clinical review by a multidisciplinary team if clinically appropriate. Exclusion: 1) virtual wards are not a safety netting 2) home IV or infusion services not requiring admission 3) virtual wards are not enhanced primary care programmes 4) chronic disease management 5) discharging patients for assessment	Patient's home.
(g) Guidance on Pharmacy Services and Medicines Use within Virtual Wards (including Hospital at Home)	NHS	Some mention of aged patients.	Virtual wards support patients who would otherwise be in hospital to receive the acute care, monitoring and treatment in their own home.	Conditions include respiratory illnesses, frailty, heart failure, and diabetes		Patient's home
(h) Bringing hospital care home: Virtual Wards and Hospital at Home for older people	BGS	Not exclusive to older people, can be used to care for different population groups with different health conditions.	A virtual ward is a time-limited service enabling people who have an acute condition or exacerbation of a chronic condition requiring hospital-level care to receive this care in their home, either as an alternative to hospital admission or by facilitating an earlier discharge from hospital.	Older people with frailty and other long-term conditions. Conditions can include frailty, acute respiratory infections, and heart failure.	It may be helpful to think of the acronym DOT when considering whether a patient is suitable for Hospital at Home: 1) Drink – can they get a drink on their own, or do they have someone who can get it for them? 2) Once a day – can they cope with a visit from the team only once a day? 3) Toilet – can they get to the toilet on their own, or do they have someone who can help them? If a patient meets …	Pateint's home.
(i) Supporting information Virtual ward including Hospital at Home	NHS		Virtual wards provide acute clinical care at home for a short duration (up to 14 days) as an alternative to care in hospital.	Many local areas have developed or are developing virtual wards for a range of conditions, including respiratory problems and COVID-19, heart failure or acute exacerbations of a frailty-related condition.		Patient's home
(j) Hospital at Home Guiding Principles for Service Development	Healthcare Improvement Scotland	Can include older people with frailty.	The severity of the condition managed (such as sepsis or pulmonary embolism) differentiates Hospital at Home from other community service provision. It covers short, time-limited acute episodes of care and is not intended to prevent access to specialist acute care.	A wide range of conditions can be treated, and this depends on local services, staffing and skill mix. Typical examples might include, but are not limited to: pneumonia, acute atrial fibrillation, congestive cardiac failure, gastroenteritis, hyponatreamia, unstable metabolic conditions, neurological disorders, pulmonary embolism and deep vein thrombosis, infected skin conditions such as celluliti…	Inclusion: 1) primarily older patients (but frail patients aged < 65 years also admitted). 2) patients with multiple comorbidities or functional problems, regardless of age 3) best managed in usual environment (home/care home). 4) patients with acute conditions or exacerbations of chronic conditions Exclusion: 1) patients with chest pain, acute coronary syndrome , acute stroke, acute surgical pro…	Patient's home.
(k) Home Hospital Pharmacy Playbook A Comprehensive Guide to Designing your Home Hospital Pharmacy Services	ASHP, Mayo Clinic		Acutely ill patients, often of a similar acuity level to those admitted to the brick and mortar hospital.			Patient's Home
(l) Acute Care Delivery at Home	TRACIE		Acute care delivery at home allows for in-home, hospital quality medical care to be administered to interested patients with qualifying acute conditions, instead of admission as an inpatient at a hospital. Acuity and complexity of the patient condition differentiates acute care delivery at home from other community services (higher acuity patients).		Inclusion: acute case management Exclusion: chronic case management	Patient's home. Complete an environmental home safety assessment to ensure: 1) Patient safety (evacuation plan, transportation needs, ambulation level, etc) 2) Fire safety 3) Home safety (are there weapons in the home, infestation, frayed electrical cords, etc) 4) Medication storage/management
(m) Organisational model for Hospital at Home in Catalonia Alternative to conventional hospitalisation	Catalan Health Service	All ages.	Paitents with acute conditions that require admission to the hospitall. This aspect clearly differentiates it from other community services. It is meant to treat patients with a limited time expectation of treatment and care.	HaH can take care of a wide range of patient profiles with conditions that would require hospital admission. They include medical and post-surgical complex care processes. From a medical perspective, conditions can include acute exacerbation of chronic pathology (COPD, heart failure, asthma, bronchiectasis, etc), acute infectious pathology (flu, pneumonia, pyelonephritis, cellulitis, COVID-19, et…	Inclusion: 1) Clinical criteria for the hospital admission. 2) All ages. 3) Established diagnosis and absence of criteria for intensive monitoring. 4) Patient home within the service area, within a 30-40-minute radius. 5) Existence of a capable primary caregiver, adequate for the patient's care needs. 6) Home with a phone or mobile phone and adequate hygienic conditions. 7) Acceptance by the pati…	Patient's home.
(n) Developing new hospital-at-home models based on Comprehensive Geriatric Assessment: Implementation recommendations by the Working Group on Hospital-at-Home and Community Geriatrics of the Catalan Society of Geriatrics and Gerontology	Sociedad Española de Geriatría y Gerontología	Older adults and geriatric population.	Home hospitalisation is: 1) alternative to acute geriatric hospitalisation, for those selected acute cases in which home care is safe; 2) alternative to intermediate care geriatric hospitalisation, for those subacute or acute cases with needs for continued geriatric intervention with a short-term rehabilitative component and a good prognosis; 3) support in the management of acute and subacute hea…	Main populations targetted for receiving CGA-HaH care are: 1) Older patients identified as frail, especially if they present geriatric syndromes such as falls, functional decline or cognitive impairment. 2) Older patients identified as complex chronic patients. 3) Older patients suffering advanced chronic illnesses.	Inclusion: 1) presenting with hospital admission criteria; 2) absence of intensive monitoring criteria; 3) home located within the area of influence of the service; 4) existence of a capable caregiver with abilities appropriate to respond to the needs of the patient; 5) acceptance of the service by the patient and family/caregiver; 6) optimal hygiene and safety conditions at home; 7) availability…	Patient's home.
(o) Bringing Acute General Internal Medicine Outside of Hospital Walls	Canadian Journal of General Internal Medicine	18 years or older, but increasing focus towards older adults.	Home Hospital programs provide acute care in patients’ homes for conditions that would otherwise require hospitalization.		Inclusion: 1) 18 years of age or older. 2) acute issue or level of acuity requiring in-patient admission. 3) hemodynamically stable with appropriate social and functional supports at home. 4) patients and/or their substitute decision-makers provide informed consent for receiving care and to participate in the management plan. Exclusion: 1) no informed consent obtained. 2) acute surgical condition…	Patient's home.

## Sheet: Component 3
Component 3 - Referral and Admission
Title	Author	Referal Source	Admission Process	Clinical Handover
(a) Adult and Paediatric Hospital in the Home Guideline	NSW Health	All potential HITH patients require a referral, and referral processes should be easily accessible and straightforward. Standard referral process recommended to streamline processes, including completion of a referral checklist by the referring medical officer. Common referral pathways include: 1) emergency departments 2) medical assessment units 3) inpatient wards 4) specialist rooms and inpatie…	Admission Process for HITH Patient: 1) Criteria Fulfillment 2) Clinical Assessment 3) Decision and Documentation of clinical decision to admit, patient's information, patient's consent to HITH treatment 4) Clinical Review on Admission by HITH clincian (within 24 hours of admission or transfer) 5) Development of Personalized Shared Care Plan Admission after hours: After-hours admission to HITH can…	Clincial handover depends on the model of care and patient circumstances, can occur in hospital settings or with healthcare providers in the community. Each HITH service should have formal documented clinical handover policies and processes tailored to the local model of care. The transfer from one facility to another (from a hospital or HITH service to a HITH service) may require discharge from …
(b) NSW Hospital in the Home (HITH) Guideline	NSW Health	Local referral processes should be made as simple as possible to promote HITH access and equity. Referals can be from: 1) Emergency Departments 2) Outpatient clinics 3) Hospital wards and clinics, pre-admission and medical staff 4) General Practice 5) Specialists 6) Medical Assessment Units or similar short stay units 7) Private hospitals 8) Nursing homes, hostels and aged care facilities.	Patient registration: 1) collect, record or update data on an individual to ensure proper identification Develop an initial care plan: 1) assess clincial risk, medication risk 2) assess physical environment of the home 3) assess aggression risk from patient 4) assess communication devices in the home 5) assess drugs/alcohol/smoking concerns 6) assess non-clincal support required Provide patient a…
(c) Policy Guideline Hospital in the Home Policy Guideline	SA Health	Local processes that facilitate access ease and equity will be developed to accept HITH referrals from: 1) General Practioners 2) Nurse Practitioners 3) Outpatient Clinic settings 4) Emergency Departmenta 5) Inpatient Teams 6) Private Hospitals 7) Medical Specialists in the community	An initial Care plan is to be developed collaboratively with the patient incorporating a safety and risk assessment addressing: 1) Consumer driven goals 2) Clinical risk 3) Home safety, access, parking and animals 4) Aggression risk patient/carer/family other people 5) Communication devices in the home – including mobile coverage 6) Drug/alcohol or smoking assessment 7) Other non-clinical support…	Inter-hospital/ HITH transfer: 1) The patient must be accepted by a medical officer with admitting rights and appropriate clinical handover will occur. 2) It should be planned with the patient and HITH service receiving the HITH patient. The needs of the patient, capability of the receiving service, clinical governance and risk management are key elements in planning the transfer. 3) Integration …
(d) Hospital in the Home Guidelines	Victoria State Gov		Assessment of patient: 1) Assessment is conducted for all HITH patients and is inclusive of clinical, social and environmental elements. 2) Assessment can be carried out in clinical settings or in the patient's homes, depending on where is the location of referal. 3) Utilize existing documented patient assessment information to prevent duplication or omission, with a focus on assessing environmen…	HITH can link with other elements of care such as GP care or services in an emergency department, outpatients, a ward, diagnostics or a community setting. They can aid with medical management and decision support for the setting of care. Health services can consider developing pathways for diagnoses amenable to ambulatory care such as cellulitis, deep vein thrombosis, pulmonary embolus and urosep…
(e) Hospital in the Home	Queensland Gov	1) General practitioners 2) Nurse practitioners 3) Outpatient clinic settings 4) Emergency Department, 5) Inpatient teams 6) Medical specialists in the community 7) Residential aged care facilities	Assessing the patient and environment: 1) important to identify potential treatment and environmental risks such as environmental hazards, infection control, or personal threat. 2) should include a home visiting safety screen and assessment of the competence of patients and carers to provide necessary self-care health interventions. Admission/ transfer of care: 1) check if patient meets admission…	HITH provides tertiary level hospital substitution care in the community and therefore interfaces with hospitals, intermediate care services, community nursing and allied health services, chronic disease management programs and general practice. Service coordination is essential to transition the patient from acute/subacute HITH episode to post-acute services reducing clinical risk and duplicatio…
(f) Making the most of virtual wards, including Hospital at Home	NHS	1) Primary care 2) 111/999 3) Care homes 4) Emergency care 5) Hospital Inpatient teams	Clinical Assessment: Assessment is made at home using point of care testing to support clinical decision making with patient/carer Admission to system: Decision is made to admit the patient to a virtual ward and patient remains at home
(g) Guidance on Pharmacy Services and Medicines Use within Virtual Wards (including Hospital at Home)	NHS
(h) Bringing hospital care home: Virtual Wards and Hospital at Home for older people	BGS			The success of providing hospital-level care at home will depend on strong relationships between services to ensure that patients receive the best care for them in the most appropriate setting. Good relationships between services and with social care providers is essential and these will take time to develop and build.
(i) Supporting information Virtual ward including Hospital at Home	NHS
(j) Hospital at Home Guiding Principles for Service Development	Healthcare Improvement Scotland	1) Nurse practitioners 2) General Practioners 3) Medical assessment units 4) General medical wards 5) Primary care 6) Accident and emergency services 7) Specialists 8) Inpatient care		There needs to be clear referral pathways into other services to ensure seamless transition and clear communication. This also prevents disruption to the indivudal. Examples of these services include virtual community wards (for patients at high risk of destabilising due to exacerbations of chronic diseases), community-based teams, rehabilitation teams, general practioners and Advanced Nurse Prac…
(k) Home Hospital Pharmacy Playbook A Comprehensive Guide to Designing your Home Hospital Pharmacy Services	ASHP, Mayo Clinic
(l) Acute Care Delivery at Home	TRACIE	Primary care physician or specialist	1) Patients are assessed by a healthcare professional (similar to hospital) and will receive treatment to stabilize their condition, followed by determination of eligibility to receive acute care delivery at home. 2) Programs may also elect to perform emergency evaluations at home based on their capabilities and plans, so patients may not need to be assessed in a physical ED prior to admission.
(m) Organisational model for Hospital at Home in Catalonia Alternative to conventional hospitalisation	Catalan Health Service	1) Hospital-based facilities such as hospital emergencies, outpatient clinics 2) Community-based facilities such as primary care teams, nursing support teams, primary care emergencies 3) Medical and surgical wards	Time response to HaH admission request: The measurement of the response time (less than 24/48 hours) is the difference between the time of request for admission to HaH and the actual admission to HaH. Admission avoidance: In the case of admission to HaH from emergency services, the HaH response must be ≤ 24 hours, provided that, when the consult to the HaH is formalized, the consulting department…	HaH plays an important role in transitions by providing the patient with the best service to meet their needs at their discharge from HaH. The approach to transition is made as early as possible in the care process, as it requires careful planning. A bidirectional circuit should be established: on the one hand, HaH professionals support community healthcare teams to ensure transitions, and on the…
(n) Developing new hospital-at-home models based on Comprehensive Geriatric Assessment: Implementation recommendations by the Working Group on Hospital-at-Home and Community Geriatrics of the Catalan Society of Geriatrics and Gerontology	Sociedad Española de Geriatría y Gerontología	1) Emergency departments and outpatient services 2) Primary Care Teams and community services. 3) Medical and surgical wards	Activities at admission: 1) Identification of the individual risk and potential complications associated to the degree of frailty and complexity. 2) Clinical history information will be collected, and pharmacological treatment will be reviewed. 3) A comprehensive assessment of the patient and their caring environment will be carried out. 4) Functional and cognitive capacity will be systematically…	The relationship beween Primary Care and Hospital-at-Home units is central to keep complex patients in the community when they suffer from health crises, especially older populations in need of integrated care response. A common framework is recommended.
(o) Bringing Acute General Internal Medicine Outside of Hospital Walls	Canadian Journal of General Internal Medicine	1) Emergency Department 2) Primary Care Providers 3) In-patient wards

## Sheet: Component 4
Component 4 - Services Delivery
Title	Author	Care Types	Frequency of Services Provided	Leave Days	Patient Communication and Education	Patient Safety	Monitoring	Discharge	Deterioration and Escalation	Uncontactable Patient	Death
(a) Adult and Paediatric Hospital in the Home Guideline	NSW Health		HITH patients should be clinically reviewed in person every day, usually by an allocated nurse or allied health care professional. A complete set of vital observations should be done at a minimum once per day as part of the daily clinical assessment and documented on a standardised observation chart.	If a patient admitted to HITH requires predicted and scheduled care such as renal dialysis in a different hospital, the patient should be put on leave from HITH care for the day. Collaborative care rules apply. Arrangements must be made between two public facilities to provide a continuous service to the patient. One facility may provide a same day service on behalf of the other hospital.	1) Teach-back method: the health professional gives information, and then asks the patient to respond and confirm their understanding before adding any new information. Written and visual material (including pamphlets, diagrams and models) can reinforce teaching points and appeal to different learning styles. 2) Written information: present information that is of greatest use first, group informa…	Regular data collection and reporting on agreed quality and safety outcomes provides transparency and highlights achievements and areas for improvement.	The admitting clinician establishes subsequent medical reviews depending on the patient’s condition, acuity and requirements. Medical reviews may be in the patient’s home, via telehealth or in a clinic. HITH patients should be clinically reviewed in person every day by a clinician. A complete set of vital observations should be done minimum once per day as part of the daily clinical assessment an…	1) The decision to cease HITH treatment is made by the medical team when patient no longer requires admitted care. 2) An Estimated Date of Discharge is allocated and reviewed daily for each patient. It is documented and displayed in the patient health care records, and monitored to ensure the length of stay is not extended. The patient and/or carer should be informed of the EDD. 3) At the point o…	1) Medical, nursing and allied health staff (esp HITH nurses) must be trained and competent in recognising and responding to signs of deterioration. There should be tools and clinical algorithms available for physicians to recognise and respond to deteriorating patients. Patients/carers should be educated and given written information on recognising the symptoms of deterioration and who to contac…	All services must have an escalation process if a patient cannot be contacted. Patients are admitted as inpatients and the service must take action when they cannot contact or locate a patient. The escalation threshold is earlier and lower than for non-admitted community patients. Patients/carers must be informed of their responsibilities and obligation to be at home at agreed times for home visi…	Death during a HITH admission: verification of death clinically assessed by a registered nurse. A medical practitioner must complete the Medical Certificate of Cause of Death within 48 hours of the patient’s death. Anticipated death: agreement in advance on who will complete the Medical Certificate of Cause of Death. This may be patients known to be contracted to palliative care services or HITH …
(b) NSW Hospital in the Home (HITH) Guideline	NSW Health		Frequency of care depends on the acuity and intensity of care required by the patient. This is determined through an assessment of treatment needs by an experienced clinician and may be done face-to-face or as a combination of face-to-face and telephone assessmen, and is reviewed frequently. Daily HITH: An individual requiring at least daily clinical care and assessment of their treatment needs w…					1) HITH patients have the option of self-discharge, under the same process as from hospital. 2) On discharge patients and carers should be provided with discharge referral information, medication management plans, follow up appointments, community support contact information and referrals where appropriate. 3) HITH patients should not be discharged until clear processes are in place for ongoing c…	1) Patients and carers are supported through education and written information of the symptoms of deterioration and understanding of the actions required. 2) HITH services should have systems in place, including an afterhours procedure, to recognise and manage deteriorating patients
(c) Policy Guideline Hospital in the Home Policy Guideline	SA Health							1) There should be tools such as evidence based guidelines and criteria to support seamless patient discharge and continuity of care. 2) Discharge planning commences on the patients admission to the hospital or HITH, is regularly reviewed and the plan is documented 3) Appropriate referral to services is undertaken at the earliest possible opportunity (outpatient appointments, community based serv…	HITH services should have a system in place to recognise and manage deteriorating patients.
(d) Hospital in the Home Guidelines	Victoria State Gov			In a multiday stay, days that a patient is not visited by HITH staff must be reported as leave days. Where more than seven days occur between visits, the patient must be separated and readmitted. A patient admitted to HITH can be put on leave to attend a procedure at another health service. However, if the patient is seen by HITH on the same day that they receive the admitted care elsewhere, the …		Minimum requirements: 1) Policy, protocols and practice sare in place to promote patient and staff safety. 2) Risks associated with occupational violence and musculoskeletal disorders are managed 3) Identify and manage risk to minimise adverse events and optimise the safety of patients and staff. 4) When conducting an assessment or developing a care plan, assess and document the foreseeable risk …		1) Appropriate planning and communication enable timely separation and continuity of care. 2) Discharge planning commences on the patient’s admission to the health service or HITH, is regularly reviewed and the plan documented. 3) Appropriate referral to services is undertaken at the earliest possible opportunity. 4) Decision to discharge or separate a patient should not be delayed. 5) Appropriat…	1) Access to information about patient HITH admission details will support the assessment and planning process. 2) Access to physical reassessment or readmission to bed-based care may be required. 3) Policies, protocols and practices are in place for patients to access appropriate healthcare 24 hours per day from within the HITH service or hospital. 4) Patients must be informed of protocols and p…
(e) Hospital in the Home	Queensland Gov				Patients must be provided with multi-modal education/information such as: 1) their rights and responsibilities 2) how to contact the HITH service, within and outside business hours 3) early recognition and management of deterioration 4) what to do in an emergency 5) how to provide feedback (compliment/complaint) 6) their presenting condition 7) their treatment plan and expected date of discharge …	Key elements should be considered to: 1) meet national standards on safety, quality health service, medication safety, infection control, etc 2) specify procedures to ensure safe selection of patients into HITH 3) specify procedures to monitor and govern patients including to manage emergencies, adverse events and other patient complications 4) specify procedures to identify deteriorating patient…		A discharge summary, preferably electronic, is to be sent to the GP, referring authorised practitioner and relevant clinicians involved in the provision of ongoing safe patient care.			It is essential the morbidity and mortality of patients is monitored, and appropriate processes (regular multidisciplinary morbidity, mortality and quality audits and reviews) followed. The HITH provding service should adhere to local procedures that outline the care and mangement of deceased patients. Local workplace instructions for death during a HITH admission should be developed.
(f) Making the most of virtual wards, including Hospital at Home	NHS	Includes urgent and emergency care devices.	Virtual wards require daily input from a multidisciplinary team and sometimes multiple visits a day. There should be staffing for a minimum of 12hrs a day (8am-8pm, 7 days) with locally arranged provisions for out-of-hours cover enabling flexibility of service provision as determined by local need.			Specific metrics that measure appropriate outcomes should be tracked to demonstrate patient safety and sustainability.	Patient is reviewed daily either virtually or face to face, provided by an integrated, multi-professional team.	Discharge planning takes place and patient is discharged or care is transferred to primary or community care	1) Ensure that patients are given clear information on who to contact if their symptoms worsen, including during out of work hours. 2) There should be clear pathways to support early recognition of deterioration and appropriate escalation processes in place. This includes providing comprehensive patient information supported with videos, written and digital resources and links. There should be ou…
(g) Guidance on Pharmacy Services and Medicines Use within Virtual Wards (including Hospital at Home)	NHS					A formal structured risk assessment of the planned care pathway must be done at regular intervals to identify key risks and develop mitigations. The assessment should focus on: 1) Prescribing 2) Medicines handling – including storage and preparation 3) Supply and/or administration of medicines 4) Therapeutic drug monitoring, where applicable 5) Medicines optimisation 6) Record keeping 7) Transfer…		Upon discharge from virtual wards, changes to medicines should be documented on a discharge letter and shared with the patient, as well as all involved in their care, such as GP, specialist clinicians, and community nurses. This includes new, stopped and changed medicines, dose or frequency changes, along with associated monitoring requirements. Reasons for change should also be provided. A refer…
(h) Bringing hospital care home: Virtual Wards and Hospital at Home for older people	BGS	The Virtual Ward delivers a variable combination of remote monitoring and face-to-face treatment in the person’s normal place of residence. Treatment is provided by specialists from hospital and community teams working alongside other healthcare professionals from community or primary care.	Virtual Wards should provide service 12 hours a day (8am until 8pm), seven days a week. This may not be achievable initially, some may prefer to start with a 9am-5pm service, moving to longer hours once established. It is important to ensure there are clear processes for patients who require support outside of the normal service hours. This is likely to be through routine out-of-hours GP services…						1) Ensure that patients are given clear information on who to contact if their symptoms worsen, including out of hours. 2) There should be clear pathways to support early recognition of deterioration and appropriate escalation processes in place. 3) Training on escalation processes should be provided to carers, staff, the multidisciplinary team, etc as necessary.
(i) Supporting information Virtual ward including Hospital at Home	NHS	Virutal Wards have access to specialty advice and guidance/diagnostics equivalent to acute hospital access as appropriate to enable timely clinical decision-making. They deliver time-limited interventions and monitoring based on clinical need for a secondary care bed. Consider the use of point of care (POC) testing to support delivery of virtual care. Where POC testing is not yet readily availabl…	Virtual ward staffing is required for a minimum of 12 hours a day (8am–8pm), seven days a week, with locally arranged provision for out-of-hours cover, enabling flexibility of service provision as determined by local need. Patients are reviewed daily by a consultant practitioner (including a nurse or allied health professional consultant) or suitably trained GP, via a digital platform that allows…		Sites setting up virtual wards should develop patient information tailored to their specific service and local population. Leaflets should include clear information on: 1) service 2) contact details 3) operating hours 4) safety netting and escalation processes 5) informed consent 6) specific information on how to use any technology or digital equipment, and use of data for monitoring, evaluation …				1) Ensure that patients are given clear information on who to contact if their symptoms worsen, including out of hours. 2) There should be clear pathways to support early recognition of deterioration and appropriate escalation processes in place. It should be developed collaboratively with relevant stakeholders such as the emergency department, GPs, community health services, etc. Review out-of-h…
(j) Hospital at Home Guiding Principles for Service Development	Healthcare Improvement Scotland	HaH provides urgent access to hospital-level diagnostics, such as endoscopy, radiology or cardiology where necessary. Examples include urgent bloods, 12 lead electrocardiogram, ultrasound bladder, etc. Interventions, such as access to intravenous fluids and oxygen, are available. Care is delivered by multidisciplinary teams of healthcare professionals complying with current acute standards of car…	Daily consultant or GP led 'ward rounds'
(k) Home Hospital Pharmacy Playbook A Comprehensive Guide to Designing your Home Hospital Pharmacy Services	ASHP, Mayo Clinic	Patients being admitted to home hospital programs are often of a similar acuity level to those admitted to the brick and mortar hospital. Pharmacy services should closely mirror these hospitals. Examples of clinical services commonly performed in the inpatient setting include order verification, medication dosing and monitoring, medication reconciliation, therapeutic interchanges, attending round…
(l) Acute Care Delivery at Home	TRACIE	Urgent access to hospital-based diagnostics, if required (endoscopy, radiology, cardiology, etc). Access to hospital-level interventions at home (intravenous fluids, medication therapy, oxygen, etc).	Daily input from a multidisciplinary team that includes multiple visits and provisions for 24-hour care coverage, with the ability to respond to urgent visits.		Ensure the program is promoted and understood internally and externally to the organization (e.g., encourage patient stories/experiences, immediately address issues, engage staff, develop informational materials for staff and patients).
(m) Organisational model for Hospital at Home in Catalonia Alternative to conventional hospitalisation	Catalan Health Service	The following elements of care which distinguishes HaH from other home care forms can be considered: Complexity: Patients must have acute health problems that require specialised knowledge for their care, as well as the participation of other areas of expertise and different professional categories. Intensity: Patients must require a frequency of care and interventions by HaH professionals that i…	HaH coverage must be 24 hours a day (24/7), 365 days a year. Home visits must be guaranteed, if necessary, at any time. There should be: 1) Continuous telephone response by a HaH member, 24 hours a day. 2) Daytime presence of physician and nurse, 7 days a week (8 a.m. to 8 p.m.). 3) HaH health professionals are reachable at night (8 p.m. to 8 a.m.) and, when necessary, available for home visits. …
(n) Developing new hospital-at-home models based on Comprehensive Geriatric Assessment: Implementation recommendations by the Working Group on Hospital-at-Home and Community Geriatrics of the Catalan Society of Geriatrics and Gerontology	Sociedad Española de Geriatría y Gerontología							To ensure continuity of care: 1) Establish a discharge date, agreed at the interdisciplinary meeting and with the patient and primary caregiver. 2) Coordinate follow-up plan with the different professionals of the Primary Care Team, via assessing of functional, cognitive capabilities and level of autonomy of patient. 3) Instruct about the need for continuity of care 24 - 48 h before discharge. 4)…
(o) Bringing Acute General Internal Medicine Outside of Hospital Walls	Canadian Journal of General Internal Medicine	The complex care hub team has developed a mechanism for stratifying patients to provide step-down care via the ‘Acute Care Arm’ and ‘Subacute Care Arm’. Acute Care Arm: aims to replace time in hospital on the index admission Subacute Care Arm: aims to reduce the risk of readmission on the index admission.	The intensity of patients' care needs will vary as their condition stabilizes. Less complex patients can be discharged from the program when their acute issues were resolved. More complex patients. patients with biopsychosocial issues require more time on the program, albeit with reduced frequency of visits (reflecting their acuity) as their acute issues resolved. Acute Care Arm: daily check-ins …		Consider creating a logo to make the program easily identifable. Place posters and stickers throughout relevant venues to remind physicians to refer patients. Email concise information sheets to departments and stakeholders.		Digital remote patient monitoring and patient-provider communication tools (secure video-conferencing and texting) can facilitate a hybrid model of acute in-person and virtual care. Patients can measure their own vital signs, participate more effectively in self-management, and communicate directly with CCH physicians.

## Sheet: Component 5
Component 5 - Transport and Delivery
Title	Author	Patient Transport	Medical Supply Delivery
(a) Adult and Paediatric Hospital in the Home Guideline	NSW Health	When HITH patients visit a HITH clinic for review they should not be financially disadvantaged by having to pay for transport. The HITH services manager can issue taxi vouchers at their discretion when no other means of transport are available. If a HITH patient is transferred back to hospital in an ambulance and is not eligible for free ambulance cover, the account should be sent to the hospital…	Transportation of specimens: All substances should be triple packed as follows. 1) The primary receptacle should be leakproof. 2) The primary receptacle should be placed in leakproof secondary packaging with sufficient absorbent material to absorb any likely spill. Multiple fragile primary receptacles must be packed with suitable cushioning material so that any release of liquid substance will no…
(b) NSW Hospital in the Home (HITH) Guideline	NSW Health	Information on transport arrangements / options to be included in initial care plan.
(c) Policy Guideline Hospital in the Home Policy Guideline	SA Health	The patient should have access to transport, except for patients who reside in aged care or disability settings.
(d) Hospital in the Home Guidelines	Victoria State Gov
(e) Hospital in the Home	Queensland Gov
(f) Making the most of virtual wards, including Hospital at Home	NHS
(g) Guidance on Pharmacy Services and Medicines Use within Virtual Wards (including Hospital at Home)	NHS
(h) Bringing hospital care home: Virtual Wards and Hospital at Home for older people	BGS
(i) Supporting information Virtual ward including Hospital at Home	NHS
(j) Hospital at Home Guiding Principles for Service Development	Healthcare Improvement Scotland
(k) Home Hospital Pharmacy Playbook A Comprehensive Guide to Designing your Home Hospital Pharmacy Services	ASHP, Mayo Clinic
(l) Acute Care Delivery at Home	TRACIE	Once admitted, all patient transport needs will be provided by a hospital or contracted entity to the patient’s home, where they will continue to receive hospital-level care. In the event that in-hospital diagnostics or short-term treatment is required, patients can be transported back to the hospital for those services, then transported back home through transportation coordinated by the hospita…
(m) Organisational model for Hospital at Home in Catalonia Alternative to conventional hospitalisation	Catalan Health Service		For home (blood) transfusion: Refrigerated bag or fridge validated for the transport of hemoderivatives. There must be a procedure for the safe transport of components.
(n) Developing new hospital-at-home models based on Comprehensive Geriatric Assessment: Implementation recommendations by the Working Group on Hospital-at-Home and Community Geriatrics of the Catalan Society of Geriatrics and Gerontology	Sociedad Española de Geriatría y Gerontología
(o) Bringing Acute General Internal Medicine Outside of Hospital Walls	Canadian Journal of General Internal Medicine

## Sheet: Component 6
Component 6 - Documentation
Title	Author	Medical Record Documentation	Consent for Care	Data Collection, Reporting and Quality Improvement
(a) Adult and Paediatric Hospital in the Home Guideline	NSW Health	Documentation and data collection requirements for HITH patients are the same as for admitted patients. The health care record must provide an accurate description of each patient’s episode of care. Things to be documented: 1) Complexity of care 2) Principal diagnosis: when a patient transfers to HITH from an inpatient (hospital) unit, the diagnosis for HITH may differ, and the reason should be c…		Regular data collection and reporting on agreed quality and safety outcomes provides transparency and highlights achievements and areas for improvement. Quality measures suitable for HITH services in NSW PRIORITY 1) HITH separations – The number of patients admitted to HITH as a percentage of the total acute overnight hospital separations indicates the extent to which the service is used. 2) Leng…
(b) NSW Hospital in the Home (HITH) Guideline	NSW Health	The hospital medical record should be maintained for the Daily HITH patient. Medical record documentation must comply with local regulations.		Hospital in the Home Activity – MANDATORY Monitors the number of patients receiving acute and post-acute care in Hospital in the Home as a substitution and/or prevention of hospitalisation. Avoidable Admissions for targeted conditions – MANDATORY People with these Avoidable Admission DRGs are target populations for daily HITH, however service delivery is not limited to just these diagnoses – othe…
(c) Policy Guideline Hospital in the Home Policy Guideline	SA Health			Measurement of activity: 1) Diagnosis 2) Relative stay index 3) Age 4) Referral Source 5) Separations 6) Length of stay (LOS) – Average length of stay (ALOS) in HITH and total ALOS 7) Bed Days 8) Ward utilisation % – HITH only, ED/HITH, WARD/HITH, ED/WARD/HITH 9) Gender 10) Readmissions – planned and unplanned 11) Financial Class (for insurance purposes) 12) English as a second language Key Perfo…
(d) Hospital in the Home Guidelines	Victoria State Gov	1) There must be sufficient documentation in the patient’s medical record to support the admission or transfer of the patient to a HITH service as a substitute for admitted acute care, and any interventions undertaken with patients admitted to HITH must be documented, including the type of contact/intervention. 2) If the care the patient is receiving would not normally be admitted care but this p…	The patient’s consent to be treated under HITH must also be evident in the patient’s medical record.	Minimum requirements: 1) A quality improvement plan is developed and implemented in line with the health service’s overall quality plan. 2) Staff are informed of the continuous quality improvement system and participate in the ongoing monitoring and analysis in everyday practice. 3) Analysis of the outcomes of patient care is consistent over time 4) Health services promote a quality improvement c…
(e) Hospital in the Home	Queensland Gov	1) All record keeping to be consistent with relevant patient record management procedures, and is timely, secure and confidential 2) All documentation to be integrated into the inpatient medical record either while the care is delivered or for services with separate documentation on discharge from HITH 3) Home visits and all relevant clinical interaction/information are to be clearly documented i…		Minimum data set for HITH reporting/HITH suggested KPIs: 1) total number of patients admitted to HITH as a % of total hospital separations 2) total number of patients admitted to HITH that utilised remote patient monitoring as a % of total hospital separations 3) length of stay (comparison between HITH service and hospital) 4) HITH service readmissions compared to hospital readmissions within 28 …
(f) Making the most of virtual wards, including Hospital at Home	NHS
(g) Guidance on Pharmacy Services and Medicines Use within Virtual Wards (including Hospital at Home)	NHS
(h) Bringing hospital care home: Virtual Wards and Hospital at Home for older people	BGS		Patients (and/or their carers) should be provided with adequate information to allow for informed consent and understanding of their care.	Specific metrics that measure appropriate outcomes should be tracked to demonstrate patient safety and sustainability.
(i) Supporting information Virtual ward including Hospital at Home	NHS			Early evaluation will be critical to assess how well virtual wards are delivering the potential benefits of better patient experience and outcomes, and the impact on health inequalities. 1) qualitative and quantitative feedback: work with local providers to undertake rapid evaluation on key questions relating to impact of virtual wards on use of hospital beds, workforce and use of technology 2) d…
(j) Hospital at Home Guiding Principles for Service Development	Healthcare Improvement Scotland			Data capture should be standardised to facilitate quality improvement and provide assurance that the service is providing highly reliable, safe, effective care. Some suggested standardised measures are as follows: 1) optional performance metrics could include referrals to stakeholders in the community such as community rehab teams, and social work. 2) essential operational metrics include: financ…
(k) Home Hospital Pharmacy Playbook A Comprehensive Guide to Designing your Home Hospital Pharmacy Services	ASHP, Mayo Clinic
(l) Acute Care Delivery at Home	TRACIE			Collected data can be shared nationally to develop guidance and support for the care model. Report on incidence of: 1) Falls with serious injury 2) Medication errors with serious injury 3) Delirium 4) Pressure injuries 5) Serious injury to staff secondary to assault in the home environment Determine longer-term measures, which may include: 1) 3-day readmission 2) 30-day readmission 3) 30-day retu…
(m) Organisational model for Hospital at Home in Catalonia Alternative to conventional hospitalisation	Catalan Health Service			Structure indicators: 1) % of the defined reference population that can be admitted to HaH. 2) Number of HaH beds. 3) Recognition/accreditation of the unit. 4) Profile and number of professionals assigned to HaH equivalent to full-time equivalents. 5) Infrastructure. HaH installations linked to a hospital facility. 6) Teams of hospital professionals from HaH, to ensure patient’s care during admis…
(n) Developing new hospital-at-home models based on Comprehensive Geriatric Assessment: Implementation recommendations by the Working Group on Hospital-at-Home and Community Geriatrics of the Catalan Society of Geriatrics and Gerontology	Sociedad Española de Geriatría y Gerontología
(o) Bringing Acute General Internal Medicine Outside of Hospital Walls	Canadian Journal of General Internal Medicine			Possible data to be collected include: 1) patient outcomes (mortality and health-related quality of life at baseline, discharge and 30 days) 2) patient experience (surveys and semi-structured interviews) 3) informal caregiver experience (surveys and semi-structured interviews) 4) healthcare provider experience (surveys and semi-structured interviews) 5) healthcare utilization and cost.

## Sheet: Component 7
Component 7 - Manpower and Training
Title	Author	Leadership	Team structure	Staff recruitment considerations	Professional development
(a) Adult and Paediatric Hospital in the Home Guideline	NSW Health	Medical director/clinical lead should be involved in coordinating and developing a successful HaH program through advocacy, communication, and engagement.	Depends on the team composition and workforce capacity – there is no preferred structure. Stand-alone HITH team: This is a team formed specifically for HITH care. The medical, nursing, pharmacy, allied health and support staff are employed by the hospital/district. HITH integrated team: This is a devolved team with medical, nursing, pharmacy, allied health and support staff employed by a mix of h…	A HITH service needs to provide a specific mix of skills and competencies to ensure safe and high quality care. The services provided depends on the staffing mix and influences the diagnostic groups the HITH service can manage. Standards: 1) Clinical staff in positions requiring registration must meet standards set by the Australian Health Practitioner Regulation Agency and national health boards…	Continuous professional development is required to maintain patient and staff safety. Staff training and competencies should be tailored to the community setting and include regular professional development in relevant areas, for example, antimicrobial stewardship and infection control, new medications and medication safety updates.
(b) NSW Hospital in the Home (HITH) Guideline	NSW Health		The HITH care delivery team can vary. There is not strong evidence for a preferred structure. Stand alone HITH team: The team is formed specifically for the purpose of delivering HITH care. In this model, the HITH service has its own medical, nursing, allied health and domiciliary care and support staff that are employed and resourced directly as the HITH team. HITH integrated team: The team is d…
(c) Policy Guideline Hospital in the Home Policy Guideline	SA Health	Medical role that provides leadership, advocacy among medical peers, coordination and development of medical aspects of the program.		Staff providing care have the appropriate competence and expertise (e.g., paediatrics, maternity).	Nurses and allied health practitioners providing acute/subacute care in the community are supported to work towards their full scope of practices. Individual staff members take responsibility for maintaining their competence to deliver high quality, safe care in an out of hospital setting.
(d) Hospital in the Home Guidelines	Victoria State Gov	Approrpriate medical leadership in different disciplines and the emergence of advanced professional roles, such as nurse practitioner, provide another platform for leadership in HITH. Effective structures and processes for managing the service are in place. Medical leader should provide advocacy among medical peers, coordination and development of medical aspects of HITH services. There should be…		The setting itself may require adaptation of usual practices, procedures and policies from those used in the hospital setting. Minimum requirements: 1) A range of staff with a mix of skills and competencies to meet the clinical needs of acute patients is provided through each HITH service. Includes paediatrics, midwifery, neonatal. 2) Position descriptions are developed to define staff responsibi…	Staff participation in professional development should be encouraged. Professional development assists staff to achieve the skills, knowledge, behaviour and performance to provide excellence in service delivery. Demonstration of maintenance of competence (continuing professional development) is now mandated for registration as a health professional. Professional development is also an essential c…
(e) Hospital in the Home	Queensland Gov		1) Dedicated HITH team—team recruited to provide HITH only 2) Dual model of care—team recruited to provide both HITH and post-acute care	1) HITH staffing to be sufficient in number, appropriate classification level and skills, to provide high quality safe care for patients in respect to the model of care adopted - clinical staff in positions requiring registration must meet standards set by National Health Boards - all staff to be appropriately credentialled according to local HHS requirements - all staff are required to meet Code…	Professional development is required to maintain patient and staff safety and enable the provision of specialised HITH services. HITH services to provide training specific for the provision of HITH specialised services and support the development of HITH training pathways
(f) Making the most of virtual wards, including Hospital at Home	NHS	Led by a named consultant practitioner (including a nurse or AHP consultant) OR suitably trained GP with relevant experience and training, with clear lines of clinical responsibility and governance.
(g) Guidance on Pharmacy Services and Medicines Use within Virtual Wards (including Hospital at Home)	NHS	Relating to pharmacy services: Recommended that a senior pharmacy lead should be assigned to the virtual ward service to coordinate all the pharmacy service providers involved and ensure compliance with medicines regulations. 1) The pharmacy lead role should be connected to professional colleagues across the ICS, provide senior clinical input and overall accountability for the pharmacy service. 2…			Relating to pharmacy services: Optimising the capabilities of the pharmacy workforce is essential to ensuring an appropriate skill-mix of generalist and specialist pharmacy professionals. For example, this may include Advanced Clinical Practitioners (ACP) undertaking clinical assessments, utilisation of independent prescribers and pharmacy technicians triaging, conducting medicines reconciliation…
(h) Bringing hospital care home: Virtual Wards and Hospital at Home for older people	BGS	Led by a named consultant practitioner (including a nurse or AHP consultant) or suitably trained GP with relevant experience and training, with clear lines of clinical responsibility and governance.		Many teams benefit from clinicians with prior experience in community and primary care.
(i) Supporting information Virtual ward including Hospital at Home	NHS	Led by a named consultant practitioner (including a nurse or AHP consultant) or suitably trained GP, with access to timely specialist advice and guidance AND with clear lines of clinical responsibility and governance.
(j) Hospital at Home Guiding Principles for Service Development	Healthcare Improvement Scotland	Led by a hospital specialist with clear lines of responsibility and clincal engagement. Create the conditions for transformational change, including collective leadership across sectors to establish a culture of collaboration and trust focused on local population need.	Care needs to be specialist led, with a workforce including nurse/allied health professionals (AHPs)/paramedic practitioners with extended clinical and decision-making skills.	AHP/nursing/paramedic staff, in a Hospital at Home team, will be required to develop extended clinical and decision making, including the ability to undertake: medical assessment, non-medical prescribing, assessment screening including as necessary: bloods, ECG, cognitive screening as indicated, medicines reconciliation, functional/mobility assessment, assessment of family support and social envi…	A career framework is required to plan, develop and grow these skills and behaviors to enable a competent, capable workforce. This framework should address the development of staff from health care practitioners, to advanced practitioner and consultant-level posts. Standards of clinical knowledge and skill require to match those of acute inpatient care for medical and non-medical practitioners al…
(k) Home Hospital Pharmacy Playbook A Comprehensive Guide to Designing your Home Hospital Pharmacy Services	ASHP, Mayo Clinic	Relating to pharmacy services: Leadership should adopt a multidisciplinary approach. Pharmacy staff and leadership should be engaged at all levels of the home hospital program. Representation in operational, clinical, and administrative engagements. E.g., home hospital planning and development, ongoing operational meetings, clinical practice meetings, and safety and quality committees. Engagement…		The extent of Pharmacy FTE needed to manage home hospital patients will depend on two key factors: 1) the volume of patients projected to be enrolled in the home hospital program 2) the extent of your Pharmacy team’s engagement in the care of each patient.
(l) Acute Care Delivery at Home	TRACIE		Program capacity would have to take into account patient volume + acuity, and number of staff + number of visits Composition: 1) Lead Provider (NP aka nurse practitioner or MD aka doctor) 2) RN (registered nurse) 3) Nursing Aids 4) Physcial Therapist, Occupational Therapist etc 5) Administrative staff to answer the phone, take referals, schedule appointments (7 days a week, 8am to 8pm) 6) Clinica…
(m) Organisational model for Hospital at Home in Catalonia Alternative to conventional hospitalisation	Catalan Health Service		Team made up of a minimum of 2 physicians and 4 full-time nurses (facilitating a flexible organization). The number of professionals depends on the number of patients and the level of intervention at home. 1) A minimum of 2 HaH teams must be available in the area to provide coverage 7 days a week. 2) Consider the support of other professional profiles (occupational therapist, social worker, physi…
(n) Developing new hospital-at-home models based on Comprehensive Geriatric Assessment: Implementation recommendations by the Working Group on Hospital-at-Home and Community Geriatrics of the Catalan Society of Geriatrics and Gerontology	Sociedad Española de Geriatría y Gerontología		Basic composition of the interdisciplinary teams that we recommend is: Geriatricians, Geriatric nurses, Physiotherapists.		HaH staff must have specific regulated training in basic life support (BLS) and the use of automatic external defibrillators (AED). It is important to ensure the accreditation of all HaH staff in BLS + AED and/or ALS. The organizational model of HaH progressively incorporates sufficient training to attend: 1) patients with complex treatments at home 2) neonatology and paediatric 3) fragile and co…
(o) Bringing Acute General Internal Medicine Outside of Hospital Walls	Canadian Journal of General Internal Medicine		1) The hospital-based team, comprised of GIM physicians to oversee the care plan, and Nurse Navigators (NNs) to provide intensive case management. AND 2) The home-visiting team consisted of community paramedics (CP) with advanced skills in respiratory and cardiopulmonary assessments, gerontology, and public health, as well as being able to administer over 50 medications, draw bloodwork, and perfo…	An NN (nurse navigator) was hired with expertise in Emergency Medicine, GIM (general internal medicine), and Home Care. There should be integration with home care through dual access to the Hospital and separate Home Care EMRs. Therefore, the NN was able to document and complete orders within both EMRs, providing a direct bridge between acute and community services. CPs with advanced skills in re…	Clinical training for CPs: Medical teaching unit rotations: CPs were paired with GIM physicians providing in-patient care for 3–4 days, enabling relationship-building and mutual learning opportunities. Group learning sessions: Two GIM physicians led training days that combined physical examination teaching (abdominal, volume status, and causes of edema), cardiac physical exam simulation, didactic…

## Sheet: Component 8
Component 8 - Funding
Title	Author	Funding
(a) Adult and Paediatric Hospital in the Home Guideline	NSW Health	HITH admissions are funded according to ABF (activity based funding). ABF is based on the type, volume, and complexity of services provided. Funding also includes non-admitted services such as outpatient clinics. General practitioners can also claim costs incurred for clincial care unrelated to the principal diagnosis of HITH admission. Care should be provided to patients free of charge. This als…
(b) NSW Hospital in the Home (HITH) Guideline	NSW Health	HITH admissions are funded according to ABF (activity based funding). ABF is based on the type, volume, and complexity of services provided. Funding policy for HITH should minimise perverse incentives, be stable (does not change yearly while also remaining flexible to evolve periodically), simple and easy to understand by various stakeholders, valid and up to date, transparent, objective, evidenc…
(c) Policy Guideline Hospital in the Home Policy Guideline	SA Health	HITH admissions are funded according to ABF (activity based funding). ABF is based on the type, volume, and complexity of services provided. These items are funded under ABF: consumables, clinical services, clinical investigations, intervention medications, equipment. Funding DOES NOT include non-admitted services such as outpatient clinics. General practitioners CANNOT claim costs incurred for c…
(d) Hospital in the Home Guidelines	Victoria State Gov	HITH admissions are funded according to ABF (activity based funding). ABF is based on the type, volume, and complexity of services provided. If a patient's stay in HITH is longer than expected, the hospital may receive additional funding, but at a discounted rate. However, there is a limit to how much funding hospitals can receive for treating patients in HITH. If the hospital exceeds its annual …
(e) Hospital in the Home	Queensland Gov	HITH admissions are funded according to ABF (activity based funding). ABF is based on the type, volume, and complexity of services provided. These items are funded under ABF: consumables, clinical services, clinical investigations, intervention medications, equipment. Care should be provided to patients free of charge.
(f) Making the most of virtual wards, including Hospital at Home	NHS
(g) Guidance on Pharmacy Services and Medicines Use within Virtual Wards (including Hospital at Home)	NHS
(h) Bringing hospital care home: Virtual Wards and Hospital at Home for older people	BGS
(i) Supporting information Virtual ward including Hospital at Home	NHS
(j) Hospital at Home Guiding Principles for Service Development	Healthcare Improvement Scotland
(k) Home Hospital Pharmacy Playbook A Comprehensive Guide to Designing your Home Hospital Pharmacy Services	ASHP, Mayo Clinic
(l) Acute Care Delivery at Home	TRACIE
(m) Organisational model for Hospital at Home in Catalonia Alternative to conventional hospitalisation	Catalan Health Service
(n) Developing new hospital-at-home models based on Comprehensive Geriatric Assessment: Implementation recommendations by the Working Group on Hospital-at-Home and Community Geriatrics of the Catalan Society of Geriatrics and Gerontology	Sociedad Española de Geriatría y Gerontología
(o) Bringing Acute General Internal Medicine Outside of Hospital Walls	Canadian Journal of General Internal Medicine	Remuneration for doctors early in the programme should be obtained from operational funding. In the long term, an hourly based funding should be introduced for physicians. This funding allocation should be renewed annually and adjusted accoridng to the amount required by the programme. The funding contract will be renewed every three years.

## Sheet: Component 9
Component 9 - Governance
Title	Author	Clinical Governance	Partnerships with External Stakeholders
(a) Adult and Paediatric Hospital in the Home Guideline	NSW Health	Clinical governance: Strategic planning at the senior level, with clear lines of responsibility and accountability between different roles. Overseen by an admitting clinician: 1) staff specialist/paediatrician 2) visiting medical officer 3) GP visiting medical officer 4) GP with admitting rights to HITH 5) nurse practitioner.	Partnerships with primary health networks: 1) HITH should be included in strategic planning with primary health networks, with the objective of increasing HITH capacity and improving patient outcomes. Partnerships with General Practitioners: 1) Requires clear interdisciplinary and organisational agreements, transparent remuneration strategies and shared decision support tools. 2) GPs should be re…
(b) NSW Hospital in the Home (HITH) Guideline	NSW Health	Includes corporate (organisation) and clinical governance. There should be clear lines of responsibility, accountability, protocols, and resources allocated between different roles. Clinical governance: Overseen by a specialist (staff specialist, VMO, locum medical officer, or private specialist; cannot be a junior medical officer), general practitioner, or both (shared participation in the deliv…	Goal: ensures continuity of care and care that is clinically effective, safe, personalised, efficient, and cost-effective. Partnerships with General Practice: Beneficial for both the patient and GP. GPs preferred by patients and ensures continuity of care. GPs in turn can broaden their scope of practice and gain access to common clinical guidelines, other decision support resources, and state fun…
(c) Policy Guideline Hospital in the Home Policy Guideline	SA Health	Health service organisation leaders implement governance systems to set, monitor and improve the performance of the organisation and communicate the importance of the patient experience and quality management to all members of the workforce. Corporate Governance: 1) Establishing a structure with representation from all clinical levels and professionals in the local health service 2) Incorporating…	HITH program integration: Hospital in the home interfaces with hospitals, intermediate care services, community nursing and allied health services, chronic disease management programs and General Practice.
(d) Hospital in the Home Guidelines	Victoria State Gov	Clinical governance is defined as the system by which the governing body, managers, clinicians and staff share responsibility and accountability for the quality of care, continuously improving, minimising risks and fostering an environment of excellence in care for consumers/patients/residents. There should be clear lines of responsibility and accountability between different roles. 1) Delegation…	Partnerships with community care: 1) For patients who are already on home and community care (HACC) services, the HITH service will act as the primary care coordinator. - No change to the level care provided by HACC. This includes personal care. However, if the patient requires a greater level of assistance or competence of staffing during the HITH episode, then the HITH program should provide th…
(e) Hospital in the Home	Queensland Gov	Corporate Governance: 1) Establishing a structure with representation from all clinical levels and professionals in the local health service 2) Incorporating HITH services into health services planning and demand management strategies. Clinical governance: 1) Clear lines of responsibility and accountability between different roles. 2) Delegation of an admitting doctor that will admit AND oversee …	Partnerships with primary care providers (incl. general practitioners): 1) Patients retain the right to seek services from their GP or other primary care providers for conditions unrelated to their admission, whilst receiving admitted treatment in HITH. 2) However, the hospital should not coordinate or request that the patient seek the service, and the patient should be aware that they are eligib…
(f) Making the most of virtual wards, including Hospital at Home	NHS		Partnerships with other admission-avoidance programmes: Should be fully aligned or integrated with other service development programmes e.g., urgent community response (UCR), same day emergency care (SDEC), and unscheduled care across their systems.
(g) Guidance on Pharmacy Services and Medicines Use within Virtual Wards (including Hospital at Home)	NHS		Partnerships with community pharmacy leaders: Community pharmacy leaders should be invited to co-design the referral pathway into NHS DMS (discharge medicine service) from virtual wards. Community pharmacy should also be offered support on actions and when to refer back to secondary care. Pharmacy service leaders should be central to the design, planning and implementation of virtual ward service…
(h) Bringing hospital care home: Virtual Wards and Hospital at Home for older people	BGS	Invest in leadership and governance: when planning Virtual Wards it will be important to establish where the governance and accountability lies. In some areas Virtual Wards may be led by and report through the acute hospital while in other areas they may be led and governed through community services.	Partnerships with other admission-avoidance programmes: Should be fully aligned or integrated with other service development programmes e.g., urgent community response (UCR), same day emergency care (SDEC), and unscheduled care across their systems.
(i) Supporting information Virtual ward including Hospital at Home	NHS	Led by a chief executive officer and a chief operational officer in the establishment of the service in the area. Clinical, governance and administrative responsibilities across the pathway can be provided by any appropriately trained person and best use of resources should be made.	Partnerships within local health communities (independent sector and local organisations): 1) Enable integration and delivery of health and care services based around population needs. 2) Enable delivery of virtual wards across community, primary and secondary care. 3) Support out-of-hours services to ensure comprehensive 24-hour safety netting for patients.
(j) Hospital at Home Guiding Principles for Service Development	Healthcare Improvement Scotland	Governance needed to provide assurance and extend support for decision making. There also needs to be managerial support for financial governance, service sustainability, staff governance and service planning. Proper service protocols or standard operating procedures should be in place, covering triage, clinical assessment and patient clerking, senior medical review, diagnostics and prescribing, …
(k) Home Hospital Pharmacy Playbook A Comprehensive Guide to Designing your Home Hospital Pharmacy Services	ASHP, Mayo Clinic
(l) Acute Care Delivery at Home	TRACIE
(m) Organisational model for Hospital at Home in Catalonia Alternative to conventional hospitalisation	Catalan Health Service
(n) Developing new hospital-at-home models based on Comprehensive Geriatric Assessment: Implementation recommendations by the Working Group on Hospital-at-Home and Community Geriatrics of the Catalan Society of Geriatrics and Gerontology	Sociedad Española de Geriatría y Gerontología
(o) Bringing Acute General Internal Medicine Outside of Hospital Walls	Canadian Journal of General Internal Medicine

## Sheet: Component 10
Component 10 - Medication Management
Title	Author	Source	Frequency of provision	Packaging & Labelling	Storage	Transport	Governance	Medication Administration	Documentation	Reconciliation	Allergy Management	Antimicrobial Stewardship	Others
(a) Adult and Paediatric Hospital in the Home Guideline	NSW Health	If a patient is referred from a facility in one district to a HITH service in another, the referring HITH service is responsible for the cost and supply of at least one week’s medication. The receiving service is responsible for the supply and cost of medication required to complete the course of treatment. Any formulary and protocol differences should be clarified in the transfer of care.		If medication is stored in a patient’s refrigerator in their home, it must be clearly labelled and appropriately packaged.	The patient/carer must be educated about the correct storage of temperature sensitive medicines (eg refrigerated medications). Refer to the ‘Strive for 5 National Vaccine Storage Guidelines’ for information on transporting and storing medications.	Refer to the ‘Strive for 5 National Vaccine Storage Guidelines’ for information on transporting and storing medications.	All HITH services should have access to a Drug and Therapeutics Committee to promote the safe, quality and rational use of medications. This committee determines the range, number and quantities of medications available for HITH care. It approves formularies, monitors medication treatment use and provides guidance to health care workers on medication use.	Medication administration process (established protocol): 1) Clinicians must possess the required qualifications, training, and competency for medication administration. 2) Second person checks are required for high-risk medications, injections, doses for children aged 15 and under, and Schedule 8 medications in the health facility before home visit. 3) During administration, person administering…	Prescribers must ensure timely, accurate, ongoing assessment and documentation of ALL medications taken by the patient to ensure safety and appropriateness for his/her clinical conditon.	Medication reconciliation process: 1) Obtain a comprehensive medication history upon admission to HITH, confirming information with patients/carers, reviewing current medicine orders, and reconciling any discrepancies. 2) Tools (eg Medication Management Plan (MMP)) can be used to standardize this process, improve the accuracy of recorded information, and be made available to the clinician respons…	1) Clinicians working in HITH services must be able to recognise and appropriately treat the clinical symptoms of mild to severe allergy and anaphylaxis. 2) Follow the appropriate policies or guidelines (including patient and carer education, drugs carried by nurse) in place to minimise the risk of anaphylaxis and to manage anaphylaxis appropriately. 3) The first dose of an antimicrobial that the…	Choice of antibiotic: 1) Choose the most effective, safe and narrow spectrum antimicrobial agent with the least capacity for developing resistance. 2) Consider other factors: limited capacity for multiple daily dosing in a home setting, drug monitoring requirements, and the stability of a chosen drug in 24-hour infusion pumps. 3) Services should follow local policy and guidelines on prescribing a…	Venous Access Devices (for intravenous administration) Venous access devices in HITH include midlines, peripherally inserted central catheters, tunnelled central venous catheters, implanted ports, and peripheral cannulae. 1) Device selected according to: clinical status, diagnosis, age, vein condition, current vascular access, prescribed antimicrobial therapy, administration frequency, and durati…
(c) Policy Guideline Hospital in the Home Policy Guideline	SA Health	HITH services meet the National Safety and Quality Standards for medication safety. All medications related to an acute care episode provided within the HITH model are funded by the LHN.			Comply with Controlled Substances Act 1984.	Comply with Controlled Substances Act 1984.	1) Comply with the Controlled substances Act 1984 (including storage and transport). 2) Medication polices, guidelines and practices need to be adapted for the home environment. 3) Medication incidents and errors must be reported via the Safety Learning System.				Follow the appropriate policies or guidelines (including patient and carer education) in place to minimise the risk of anaphylaxis and to manage anaphylaxis appropriately	Appropriate and responsible selection of antibiotics as per antimicrobial stewardship guidelines.
(d) Hospital in the Home Guidelines	Victoria State Gov	HITH service obliged to provide all medications required by a patient, unless the patient prefers administering medication acquired through usual sources instead, in which case the HITH service should not provide duplicate medications. Patients may be more familiar with brands from usual sources.			Medicines are dispensed, transported and stored securely, safely and in accordance with the manufacturer’s directions, legislation, jurisdictional orders and health service policies.	Medicines are dispensed, transported and stored securely, safely and in accordance with the manufacturer’s directions, legislation, jurisdictional orders and health service policies.	Medication policies, procedures and practices should be 1) adapted to the home setting. 2) focused on safety and effectiveness.	Medication administration process: 1) Administered by staff with competencies and clinical privileges. 2) Medication incidents/errors are reported into the relevant review mechanism. 3) Patient self-administered medication is coordinated with HITH staff administered medication.			Follow the appropriate policies or guidelines (including patient and carer education) in place to minimise the risk of anaphylaxis and to manage anaphylaxis appropriately	Appropriate and responsible selection of antibiotics to optimise therapy and improve patient outcomes while containing bacterial resistance.
(e) Hospital in the Home	Queensland Gov	Intervention medications are to be provided by HITH from the inpatient funding allocation. A patient’s own medications can be used for conditions other than the admission condition			Medications are dispensed, stored and transported according to the national standards	Medications are dispensed, stored and transported according to the national standards	HITH patients require a transfer of care from one environment to another which increases the risk of medication error. HITH services require diligence and appropriate specific protocols to minimise patient risk. 1) HITH services should meet the National Safety and Quality Standards for medication safety 2) medication management (e.g. ordering, supply, administration) must comply with legislative …	Medication administration process: 1) Administered by staff with competencies and clinical privileges 2) Coordination and communication of care with patient to maximise patient safety.	Medication documentation should meet Queensland Health standards HITH service providers to develop workplace instructions for telephone orders and documentation Medication incidents and near misses are to be recorded, monitored and reported through the appropriate HHS process and reporting instrument	Medication reconciliation process: 1) Pharmacist to reconcile medications on admission and discharge from HITH and provide an accurate timely medication list (in consultation with other HCPs/patient). 2) To highlight any medications that require specific monitoring or present increased risk to the patient.	Follow the appropriate policies or guidelines (including patient and carer education) in place to minimise the risk of anaphylaxis and to manage anaphylaxis appropriately	Appropriate and responsible selection of antibiotics as per the Australian Commission on Safety and Quality in Health Care, Antimicrobial Stewardship Clinical Care Standard, Therapeutic Guidelines, and the Queensland Health List of Approved Medicines (LAM), taking into consideration the special safety issues of the individual HITH patient
(f) Making the most of virtual wards, including Hospital at Home	NHS
(g) Guidance on Pharmacy Services and Medicines Use within Virtual Wards (including Hospital at Home)	NHS	Source of medicines (NHS): 1) Community pharmacy. Collaboration with other providers across the system can ensure timely access to medicines. Agreements can be set up locally with community pharmacies to hold stock of medicines that may not be routinely stocked, however may be required regularly in the specific virtual ward pathway setting. 2) Acute or community trust. 3) Hospital. Medicines clas…		Pre-labelled pre-backs are an option. All prescribed medicines, including controlled drugs, in the patient’s possession must be labeled with personalized directions.	Items should be stored appropriately at all points in the supply chain. Medicines requiring cold chain maintenance must be supplied via specialist services that ensure adherence to the manufacturers’ storage conditions to maintain safety, efficacy and quality. The patient with the support of family and/or carers should be responsible for the storage of medicines in their home supported with direc…	Methods of supply 1) Collection by patient/representative 2) Delivery to the patient (presumably by the hospital itself) 3) Third party e.g. courier or post Any items with specific storage requirements should be identified to select the most appropriate delivery method. Providers will need to comply with local policies and recommended standards for posting and transporting medicines and prescript…	1) Standard operating procedures should be in place to outline medicines-related processes e.g., details of the out-of-hours medicines/prescribing support provision. 2) Organisational policy - Training for the appropriate staff to be made available to ensure competency. - Lead organization's prescribing and medicines policy should cover virtual wards' requirements (for prescribing, supply and han…	Patients are encouraged to self-administer their medicines with the support of family and/or carers by understanding when and how to take their medicines. Self-administration protocol: 1) Conduct risk assessment. Risk assessment ensures appropriate support for medication administration if needed, emphasizing clear communication among providers and patients/carers (contractual agreements, written …	An audit trail must be in place to track the full process from prescribing to receipt of the medicine(s) by the patient. The audit trail must cover the point at which the medicine and/or prescription leaves the pharmacy to the point at which it is received by the patient/patient representative or returned to the pharmacy (in the event of delivery failure).
(h) Bringing hospital care home: Virtual Wards and Hospital at Home for older people	BGS
(i) Supporting information Virtual ward including Hospital at Home	NHS
(j) Hospital at Home Guiding Principles for Service Development	Healthcare Improvement Scotland
(k) Home Hospital Pharmacy Playbook A Comprehensive Guide to Designing your Home Hospital Pharmacy Services	ASHP, Mayo Clinic	If inpatient pharmacy: When ordering medications: If the inpatient pharmacy is used, only an inpatient order is required. If outpatient pharmacy: When ordering medications (including controlled substances): When using an outpatient pharmacy, a prescription order is necessary. If prescriptions are required for medications from outpatient or home infusion pharmacies, a duplicate order is needed in …	Depends on the type of pharmacy utilised. Ideally, 24h daily supply of medications should be sent. Controlled maintenance medications would be supplied as a 24-hour supply just like non-controlled medications UNLESS from an outpaitent pharmacy. 1) Risk of re-work or wasting medications if a three, five, or seven day supply is dispensed. 2) Sending a longer supply does not necessarily save on cour…	1) Packaging A virtual caretaker should be able to easily verify the drug and dose of each medication via video. The in-home caregiver can determine which medications need to be given at the appropriate time and the medications can easily be administered by any party responsible for administration. If inpatient pharmacy is dispensing, medications should remain in unit dose packaging. If outpatien…		Delivered by caregivers (nurses/paramedics/providers): Under the Centers for Medicare & Medicaid Services (CMS) waiver, caregivers are required to conduct twice daily home visits. This can be coordinated with pharmacy delivery. Delivery by external stakeholders: Courier services can be contracted independently, or vendor pharmacies may offer delivery or courier services tied with dispensing servi…		During home acute care, patients' personal medications are securely stored upon admission to prevent their use. A Medication Administration Record (MAR) is used to schedule medication administration, facilitating coordination between in-home clinicians and virtual nurses. Medication administration process: 1) In-home clinicians, patients, or caregivers hold up medications to the camera for valida…	Controlled Medications: A perpetual inventory should be kept in the MAR comments during each administration, with nurses documenting beginning and ending inventory counts for each medication. Controlled medication counts can also be conducted with each shift or daily as part of required home visits. This is also required even if the controlled medication is dispensed from an outpatient pharmacy.	Admission medication reconciliation: 1) Collect patient's medication. Note dose, dosage form, instructions, quantity of medications and quantity of refills. If the patient is agreeable, dispose any expired medications safely. 2) Validate information via dispense reports in the EHR, calling pharamcies, reviewing MARs, or interviewing patient. Resolve any discrepancies. Discharge Medication Reconci…			Pumps and other supplies Type of pump 1) Hospital pump: a pump library will align with inpatient orders. Typically the dirty pumps can be returned to the hospital, cleaned, and placed back into circulation. 2) Ambulatory pump: a drug library will need to be built to align with inpatient practice. Both hospital and ambulatory pumps are intuitive for use by in-home clinicians. Hospital pumps increa…
(l) Acute Care Delivery at Home	TRACIE
(m) Organisational model for Hospital at Home in Catalonia Alternative to conventional hospitalisation	Catalan Health Service	The hospital pharmacy is in-charge of dispensing the necessary hospital medication for the active episode treatment. 1) Should utilize the appropriate information system to ensure accurate recording and traceability of prescriptions, as well as proper dispensation by the designated hospital pharmacy service. 2) Should be in unit dose format. 3) Should also include medication that the patient was …
(n) Developing new hospital-at-home models based on Comprehensive Geriatric Assessment: Implementation recommendations by the Working Group on Hospital-at-Home and Community Geriatrics of the Catalan Society of Geriatrics and Gerontology	Sociedad Española de Geriatría y Gerontología
(o) Bringing Acute General Internal Medicine Outside of Hospital Walls	Canadian Journal of General Internal Medicine	Medications not easily obtained from community pharmacies or only required for a few doses were dispensed from the hospital’s in-patient pharmacy.	Medications were prescribed for 7 days to enable frequent changes to the regimen.	Avoid multiple doses enclosed in the same dose pack due to high frequency of medication changes. Medications likely to be modified would be delivered in vials and those not expected to change would be supplied in blister packs. Medications not easily obtained from community pharmacies or only required for a few doses were dispensed from the hospital’s in-patient pharmacy.						Medication reconciliation and patient educations should be conducted with every CP and clinic visit. This includes reconciling any medications stored in patients’ homes with removal of all medications considered unnecessary or interacting with the medications on the CCH medical orders.

[truncated: 2 more sheets: Component 11, Component 12]
