# Supplementary material for: Hospital-at-home care in Singapore: A review of overseas protocols and guidelines to support implementation and policy redesign (systematic review)
Source: PLoS One. 2025 Jun 11;20(6):e0325662. doi: 10.1371/journal.pone.0325662 (PMC12157091; doi:10.1371/journal.pone.0325662)
Supplement: S4 Table — (XLSX) [file pone.0325662.s004.xlsx]

## Sheet: all identified studies
Title	Authors	Published Year	Published Month	Journal	Volume	Issue	Pages	Accession Number	DOI	Ref	Covidence #	Study	Notes	Tags
American Association of Clinical Endocrinology Clinical Practice Guideline: Developing a Diabetes Mellitus Comprehensive Care Plan-2022 Update.	Blonde L; Umpierrez GE; Reddy SS; McGill JB; Berga SL; Bush M; Chandrasekaran S; DeFronzo RA; Einhorn D; Galindo RJ; Gardner TW; Garg R; Garvey WT; Hirsch IB; Hurley DL; Izuora K; Kosiborod M; Olson D; Patel SB; Pop-Busui R; Sadhu AR; Samson SL; Stec C; Tamborlane WV Jr; Tuttle KR; Twining C; Vella A; Vellanki P; Weber SL	2022	Oct	Endocr Pract	28	10	923-1049		10.1016/j.eprac.2022.08.002	35963508	#1	Blonde 2022	Exclusion reason: title & abstract not relevant
Human Wound and Its Burden: Updated 2020 Compendium of Estimates.	Sen CK	2021	May	Adv Wound Care (New Rochelle)	10	5	281-292		10.1089/wound.2021.0026	33733885	#2	Sen 2021	Exclusion reason: title & abstract not relevant
ESPEN practical guideline: Home enteral nutrition.	Bischoff SC; Austin P; Boeykens K; Chourdakis M; Cuerda C; Jonkers-Schuitema C; Lichota M; Nyulasi I; Schneider SM; Stanga Z; Pironi L	2022	Feb	Clin Nutr	41	2	468-488		10.1016/j.clnu.2021.10.018	35007816	#3	Bischoff 2022	Exclusion reason: title & abstract not relevant
Digital health for optimal supportive care in oncology: benefits, limits, and future perspectives.	Aapro M; Bossi P; Dasari A; Fallowfield L; Gasc√≥n P; Geller M; Jordan K; Kim J; Martin K; Porzig S	2020	Oct	Support Care Cancer	28	10	4589-4612		10.1007/s00520-020-05539-1	32533435	#4	Aapro 2020	Exclusion reason: title & abstract not relevant
Gerotechnology for Older Adults With Cardiovascular Diseases: JACC State-of-the-Art Review.	Krishnaswami A; Beavers C; Dorsch MP; Dodson JA; Masterson Creber R; Kitsiou S; Goyal P; Maurer MS; Wenger NK; Croy DS; Alexander KP; Batsis JA; Turakhia MP; Forman DE; Bernacki GM; Kirkpatrick JN; Orr NM; Peterson ED; Rich MW; Freeman AM; Bhavnani SP	2020	Dec	J Am Coll Cardiol	76	22	2650-2670		10.1016/j.jacc.2020.09.606	33243384	#5	Krishnaswami 2020	Exclusion reason: title & abstract not relevant
A Review of the Evidence and Recommendations on Communication Skills and the Patient-Provider Relationship: A¬†Rome Foundation Working Team Report.	Drossman DA; Chang L; Deutsch JK; Ford AC; Halpert A; Kroenke K; Nurko S; Ruddy J; Snyder J; Sperber A	2021	Nov	Gastroenterology	161	5	1670-1688.e7		10.1053/j.gastro.2021.07.037	34331912	#6	Drossman 2021	Exclusion reason: title & abstract not relevant
ESPEN practical guideline: Clinical nutrition in chronic intestinal failure.	Cuerda C; Pironi L; Arends J; Bozzetti F; Gillanders L; Jeppesen PB; Joly F; Kelly D; Lal S; Staun M; Szczepanek K; Van Gossum A; Wanten G; Schneider SM; Bischoff SC	2021	Sep	Clin Nutr	40	9	5196-5220		10.1016/j.clnu.2021.07.002	34479179	#7	Cuerda 2021	Exclusion reason: title & abstract not relevant
Telehealth for Pediatric Cardiology Practitioners in the Time of COVID-19.	Chowdhury D; Hope KD; Arthur LC; Weinberger SM; Ronai C; Johnson JN; Snyder CS	2020	Aug	Pediatr Cardiol	41	6	1081-1091		10.1007/s00246-020-02411-1	32656626	#8	Chowdhury 2020	Exclusion reason: title & abstract not relevant
The community-based integrated care system in Japan: Health care and nursing care challenges posed by super-aged society.	Song P; Tang W	2019		Biosci Trends	13	3	279-281		10.5582/bst.2019.01173	31327797	#9	Song 2019	Exclusion reason: title & abstract not relevant
Cost-effectiveness of Interventions to Manage Diabetes: Has the Evidence Changed Since 2008?	Siegel KR; Ali MK; Zhou X; Ng BP; Jawanda S; Proia K; Zhang X; Gregg EW; Albright AL; Zhang P	2020	Jul	Diabetes Care	43	7	1557-1592		10.2337/dci20-0017	33534729	#11	Siegel 2020	Exclusion reason: title & abstract not relevant
European Respiratory Society guidelines on long-term home non-invasive ventilation for management of COPD.	Ergan B; Oczkowski S; Rochwerg B; Carlucci A; Chatwin M; Clini E; Elliott M; Gonzalez-Bermejo J; Hart N; Lujan M; Nasilowski J; Nava S; Pepin JL; Pisani L; Storre JH; Wijkstra P; Tonia T; Boyd J; Scala R; Windisch W	2019	Sep	Eur Respir J	54	3			10.1183/13993003.01003-2019	31467119	#12	Ergan 2019	Exclusion reason: title & abstract not relevant
Digital health: a new dimension in rheumatology patient care.	Kataria S; Ravindran V	2018	Nov	Rheumatol Int	38	11	1949-1957		10.1007/s00296-018-4037-x	29713795	#13	Kataria 2018	Exclusion reason: title & abstract not relevant
Wearables, telemedicine, and artificial intelligence in arrhythmias and heart failure: Proceedings of the European Society of Cardiology Cardiovascular Round Table.	Leclercq C; Witt H; Hindricks G; Katra RP; Albert D; Belliger A; Cowie MR; Deneke T; Friedman P; Haschemi M; Lobban T; Lordereau I; McConnell MV; Rapallini L; Samset E; Turakhia MP; Singh JP; Svennberg E; Wadhwa M; Weidinger F	2022	Oct	Europace	24	9	1372-1383		10.1093/europace/euac052	35640917	#14	Leclercq 2022	Exclusion reason: title & abstract not relevant
Effect of a Self-care Intervention on 90-Day Outcomes in Patients With Acute Heart Failure Discharged From the Emergency Department: A Randomized Clinical Trial.	Collins SP; Liu D; Jenkins CA; Storrow AB; Levy PD; Pang PS; Chang AM; Char D; Diercks DJ; Fermann GJ; Han JH; Hiestand B; Hogan C; Kampe CJ; Khan Y; Lee S; Lindenfeld J; Martindale J; McNaughton CD; Miller KF; Miller-Reilly C; Moser K; Peacock WF; Robichaux C; Rothman R; Schrock J; Self WH; Singer AJ; Sterling SA; Ward MJ; Walsh C; Butler J	2021	Feb	JAMA Cardiol	6	2	200-208	ClinicalTrials.gov/NCT02519283	10.1001/jamacardio.2020.5763	33206126	#15	Collins 2021	Exclusion reason: title & abstract not relevant
Assessment of Outcomes of Inpatient or Clinic-Based vs Home-Based Rehabilitation After Total Knee Arthroplasty: A Systematic Review and Meta-analysis.	Buhagiar MA; Naylor JM; Harris IA; Xuan W; Adie S; Lewin A	2019	Apr	JAMA Netw Open	2	4	e192810		10.1001/jamanetworkopen.2019.2810	31026026	#16	Buhagiar 2019	Exclusion reason: title & abstract not relevant
COVID-19 and Pediatric Gastroenterology.	Taylor R 3rd; Mallon D	2021	Dec	Pediatr Clin North Am	68	6	1157-1169		10.1016/j.pcl.2021.07.003	34736582	#17	TaylorR3rd 2021	Exclusion reason: title & abstract not relevant
The Emerging Telehealth Landscape in Pediatric Rheumatology.	Pooni R; Lee T	2022	Feb	Rheum Dis Clin North Am	48	1	259-270		10.1016/j.rdc.2021.08.005	34798951	#18	Pooni 2022	Exclusion reason: title & abstract not relevant
Telemedicine in pediatric cardiology: pros and cons.	Preminger TJ	2022	Oct	Curr Opin Pediatr	34	5	484-490		10.1097/MOP.0000000000001159	35983842	#19	Preminger 2022	Exclusion reason: title & abstract not relevant
How has the COVID-19 pandemic impacted clinical care and research in Neuro-Oncology?	Airth A; Whittle JR; Dimou J	2022	Nov	J Clin Neurosci	105		91-102		10.1016/j.jocn.2022.09.004	36122487	#20	Airth 2022	Exclusion reason: title & abstract not relevant
Telehealth and its implementation in respiratory sleep medicine.	Nilius G; Schroeder M; Schoebel C	2021	Nov	Curr Opin Pulm Med	27	6	523-528		10.1097/MCP.0000000000000830	34494980	#21	Nilius 2021	Exclusion reason: title & abstract not relevant
The COVID-19 Pandemic and Transition to Digital Health in Clinical Oncology Care.	Baldwin-Medsker A; Skwira-Brown A	2022	Jul	Clin J Oncol Nurs	26	4	374-382		10.1188/22.CJON.374-382	35939721	#22	Baldwin-Medsker 2022	Exclusion reason: title & abstract not relevant
Aging and Health.		2017	Oct	Health Aff (Millwood)	36	10	1696-1697		10.1377/hlthaff.2017.0874	28971911	#23		Exclusion reason: title & abstract not relevant
eHealth in medicine and oncology - new horizons of clinical practice.	Lek√°rov√° M; Bare≈°ov√° Z; Svƒõtl√°k M; Slez√°ƒçkov√° A; Malatincov√° T; ≈†umec R	2021	Fall	Klin Onkol	34	5	366-373		10.48095/ccko2021366	34702043	#24	Lek√°rov√° 2021	Exclusion reason: title & abstract not relevant
Telemedicine and psoriatic arthritis: best practices and considerations for dermatologists and rheumatologists.	Gottlieb AB; Wells AF; Merola JF	2022	May	Clin Rheumatol	41	5	1271-1283		10.1007/s10067-022-06077-3	35083564	#25	Gottlieb 2022	Exclusion reason: title & abstract not relevant
The Future of Cardiac Ultrasound in the Neonatal Intensive Care Unit.	Groves A	2020	Sep	Clin Perinatol	47	3	499-513		10.1016/j.clp.2020.05.004	32713447	#26	Groves 2020	Exclusion reason: title & abstract not relevant
Successful Distancing: Telemedicine in Gastroenterology and Hepatology During the COVID-19 Pandemic.	Perisetti A; Goyal H	2021	Apr	Dig Dis Sci	66	4	945-953		10.1007/s10620-021-06874-x	33655456	#27	Perisetti 2021	Exclusion reason: title & abstract not relevant
The increasing value of eHealth in the delivery of patient-centred cancer care.	Penedo FJ; Oswald LB; Kronenfeld JP; Garcia SF; Cella D; Yanez B	2020	May	Lancet Oncol	21	5	e240-e251		10.1016/S1470-2045(20)30021-8	32359500	#28	Penedo 2020	Exclusion reason: title & abstract not relevant
Policy and Pandemic: The Changing Practice of Nephrology During the Coronavirus Disease-2019 Outbreak.	Truong T; Dittmar M; Ghaffari A; Lin E	2020	Sep	Adv Chronic Kidney Dis	27	5	390-396		10.1053/j.ackd.2020.06.003	33308504	#29	Truong 2020	Exclusion reason: title & abstract not relevant
Challenges and Opportunities in Expanding Home Hemodialysis for 2025.	Schreiber MJ; Chatoth DK; Salenger P	2021	Mar	Adv Chronic Kidney Dis	28	2	129-135		10.1053/j.ackd.2021.06.009	34717858	#30	Schreiber 2021	Exclusion reason: title & abstract not relevant
Medicare Telehealth Services and Nephrology: Policies for Eligibility and Payment.	Frilling S	2017	Jan	Adv Chronic Kidney Dis	24	1	46-50		10.1053/j.ackd.2016.11.003	28224943	#31	Frilling 2017	Exclusion reason: title & abstract not relevant
How will telemedicine change clinical practice in chronic obstructive pulmonary disease?	Vitacca M; Montini A; Comini L	2018	Jan-Dec	Ther Adv Respir Dis	12		1753465818754778		10.1177/1753465818754778	29411700	#32	Vitacca 2018	Exclusion reason: title & abstract not relevant
Rural and remote care: Overcoming the challenges of distance.	Goodridge D; Marciniuk D	2016	May	Chron Respir Dis	13	2	192-203		10.1177/1479972316633414	26902542	#33	Goodridge 2016	Exclusion reason: title & abstract not relevant
The Telepharmacy patient prioritisation model of the Spanish Society of Hospital Pharmacy.	Monte-Boquet E; Hermenegildo-Caudevilla M; Vicente-Escrig E; √Åreas-Del √Åguila V; Barbadillo-Villanueva S; Gimeno-Gracia M; L√°zaro-L√≥pez A; Navarro-Azn√°rez H; Robustillo-Cort√©s A; S√°nchez-Ya√±ez E; Morillo-Verdugo R	2022	Oct	Farm Hosp	46	7	106-114			36520565	#34	Monte-Boquet 2022	Exclusion reason: title & abstract not relevant
COVID-19: What Do Rheumatologists Need to Know?	Fitzgerald GE; Maguire S; Haroon N	2021	Jan	Curr Rheumatol Rep	23	1	5		10.1007/s11926-020-00971-y	33403528	#35	Fitzgerald 2021	Exclusion reason: title & abstract not relevant
APLAR recommendations on the practice of telemedicine in rheumatology.	Ahmed S; Grainger R; Santosa A; Adnan A; Alnaqbi KA; Chen YH; Kavadichanda C; Kaw NSK; Kelly A; Khan SEA; Masri B; Nakarmi S; Parlindungan F; Rahman N; So H; Soroush MG; Thilakarathne AS; Traboco L	2022	Mar	Int J Rheum Dis	25	3	247-258		10.1111/1756-185X.14286	35043576	#36	Ahmed 2022	Exclusion reason: title & abstract not relevant
Telemedicine in Malignant and Nonmalignant Hematology: Systematic Review of Pediatric and Adult Studies.	Shah AC; O'Dwyer LC; Badawy SM	2021	Jul	JMIR Mhealth Uhealth	9	7	e29619		10.2196/29619	34255706	#37	Shah 2021	Exclusion reason: title & abstract not relevant
Telehealth Services: Improving Equity in Pulmonary Health Outcomes.	DeBolt CL; Rheuban KS; Harris D	2023	Sep	Clin Chest Med	44	3	651-660		10.1016/j.ccm.2023.03.017	37517842	#38	DeBolt 2023	Exclusion reason: title & abstract not relevant
Optimizing the Potential for Telehealth in Cardiovascular Care (in the Era of COVID-19): Time Will Tell.	Patel P; Dhindsa D; Eapen DJ; Khera A; Gulati M; Stone NJ; Yancy CW; Rumsfeld JS; Sperling LS	2021	Aug	Am J Med	134	8	945-951		10.1016/j.amjmed.2021.03.007	33845033	#39	Patel 2021	Exclusion reason: title & abstract not relevant
Artificial Intelligence-Powered Blockchains for Cardiovascular Medicine.	Krittanawong C; Aydar M; Hassan Virk HU; Kumar A; Kaplin S; Guimaraes L; Wang Z; Halperin JL	2022	Feb	Can J Cardiol	38	2	185-195		10.1016/j.cjca.2021.11.011	34856332	#40	Krittanawong 2022	Exclusion reason: title & abstract not relevant
ESMO Management and treatment adapted recommendations in the COVID-19 era: Pancreatic Cancer.	Catanese S; Pentheroudakis G; Douillard JY; Lordick F	2020	May	ESMO Open	5	Suppl 3			10.1136/esmoopen-2020-000804	32423899	#41	Catanese 2020	Exclusion reason: title & abstract not relevant
ESMO Management and treatment adapted recommendations in the COVID-19 era: Breast Cancer.	de Azambuja E; Trapani D; Loibl S; Delaloge S; Senkus E; Criscitiello C; Poortman P; Gnant M; Di Cosimo S; Cortes J; Cardoso F; Paluch-Shimon S; Curigliano G	2020	May	ESMO Open	5	Suppl 3	e000793		10.1136/esmoopen-2020-000793	32439716	#42	deAzambuja 2020	Exclusion reason: title & abstract not relevant
ESMO management and treatment adapted recommendations in the COVID-19 era: colorectal cancer.	Vecchione L; Stintzing S; Pentheroudakis G; Douillard JY; Lordick F	2020	May	ESMO Open	5	Suppl 3	e000826		10.1136/esmoopen-2020-000826	32457036	#43	Vecchione 2020	Exclusion reason: title & abstract not relevant
Digital pathology in nephrology clinical trials, research, and pathology practice.	Barisoni L; Hodgin JB	2017	Nov	Curr Opin Nephrol Hypertens	26	6	450-459		10.1097/MNH.0000000000000360	28858910	#44	Barisoni 2017	Exclusion reason: title & abstract not relevant
Digital Health in Cardiology: The Estonian Perspective.	Lotman EM; Viigimaa M	2020		Cardiology	145	1	21-26		10.1159/000504564	31801130	#45	Lotman 2020	Exclusion reason: title & abstract not relevant
Inpatient Psychiatry During COVID-19: A Systems Perspective.	Berezin J; Casoy F; Erlich MD; Hernandez Y; Smith TE	2022	Mar	Psychiatr Clin North Am	45	1	45-55		10.1016/j.psc.2021.11.002	35219441	#46	Berezin 2022	Exclusion reason: title & abstract not relevant
Best Practices for Virtual Care: A Consensus Statement From the Canadian Rheumatology Association.	Barber CEH; Levy DM; Ahluwalia V; Mendel A; Taylor-Gjevre R; Gerschman T; Koppikar S; Jilkine K; Stringer E; Barnabe C; Aydin SZ; Luca N; Berard R; Tam K; Burt J; Murdoch JC; Zinck G; Lane T; Heeley J; Mannerow M; Mills R; Wilhelm L; Hartfeld NMS; Ohata B	2022	Apr	J Rheumatol	49	4	408-418		10.3899/jrheum.211017	35105707	#47	BarberCEH 2022	Exclusion reason: title & abstract not relevant
Improving access to care for rheumatology services in Canada.	Kwok TSH; Widdifield J	2023	Apr	Clin Rheumatol	42	4	1205-1211		10.1007/s10067-023-06532-9	36746833	#48	KwokTSH 2023	Exclusion reason: title & abstract not relevant
Pros and cons of telemedicine: implications in cardiology and cardiovascular medicine.	Gerges S; Hallit S	2022	Nov	Future Cardiol	18	11	843-847		10.2217/fca-2022-0065	36148847	#49	Gerges 2022	Exclusion reason: title & abstract not relevant
Scope and new horizons for implementation of m-Health/e-Health services in pulmonology in 2019.	Mishlanov V; Chuchalin A; Chereshnev V; Poberezhets V; Vitacca M; Nevzorova V; Aisanov Z; Vizel A; Shubin I; Nikitin A; Zulkarneev R; Khovaeva Y	2019	Nov	Monaldi Arch Chest Dis	89	3			10.4081/monaldi.2019.1112	31850694	#50	Mishlanov 2019	Exclusion reason: title & abstract not relevant
Exploring the impact of the COVID-19 pandemic on provision of cardiology services: a scoping review.	Yasmin F; Shujauddin SM; Naeem A; Jabeen A; Shah SMI; Ochani RK; Mohiuddin O; Khan AA; Jalees S; Razzack AA; Salman S; Khan SAK; Mustafa A; Lak HM	2021	Mar	Rev Cardiovasc Med	22	1	83-95		10.31083/j.rcm.2021.01.241	33792250	#51	Yasmin 2021	Exclusion reason: title & abstract not relevant
Challenges in Having an Infusion Center.	Mullen KM	2019	Feb	Rheum Dis Clin North Am	45	1	87-100		10.1016/j.rdc.2018.09.012	30447749	#52	Mullen 2019	Exclusion reason: title & abstract not relevant
Text Messaging in Oncology: A Review of the Landscape.	Mougalian SS; Gross CP; Hall EK	2018	Dec	JCO Clin Cancer Inform	2		2025-09-01		10.1200/CCI.17.00162	30652579	#53	Mougalian 2018	Exclusion reason: title & abstract not relevant
Controversies in rheumatology: telemedicine-friend or foe?	Dejaco C; Landew√© RBM	2023	Aug	Rheumatology (Oxford)	62	8	2661-2664		10.1093/rheumatology/keac708	36534821	#54	Dejaco 2023	Exclusion reason: title & abstract not relevant
Telemedicine for Outpatient Neurosurgical Oncology Care: Lessons Learned for the Future During the COVID-19 Pandemic.	Daggubati LC; Eichberg DG; Ivan ME; Hanft S; Mansouri A; Komotar RJ; D'Amico RS; Zacharia BE	2020	Jul	World Neurosurg	139		e859-e863		10.1016/j.wneu.2020.05.140	32450309	#55	Daggubati 2020	Exclusion reason: title & abstract not relevant
Improving Access to Cancer Treatment Services in Australia's Northern Territory-History and Progress.	Taylor EV; Thackrah RD; Thompson SC	2022	Jun	Int J Environ Res Public Health	19	13			10.3390/ijerph19137705	35805361	#56	Taylor 2022	Exclusion reason: title & abstract not relevant
COVID-19 in gastroenterology: Where are we now? Current evidence on the impact of COVID-19 in gastroenterology.	Magro F; Nuzzo A; Abreu C; Lib√¢nio D; Rodriguez-Lago I; Pawlak K; Hollenbach M; Brouwer WP; Siau K	2021	Sep	United European Gastroenterol J	9	7	750-765		10.1002/ueg2.12115	34190413	#57	Magro 2021	Exclusion reason: title & abstract not relevant
Telehealth Sustainability in a Neurosurgery Department During the COVID-19 Pandemic.	Chau MJ; Quintero JE; Guiliani A; Hines T; Samaan C; Seybold K; Stowe M; Hanlon D; Gerhardth GA; van Horne CG	2021	Aug	World Neurosurg	152		e617-e624		10.1016/j.wneu.2021.06.018	34129978	#58	Chau 2021	Exclusion reason: title & abstract not relevant
How COVID-19 is changing rheumatology clinical practice.	Bonf√° E; Gossec L; Isenberg DA; Li Z; Raychaudhuri S	2021	Jan	Nat Rev Rheumatol	17	1	2015-11-01		10.1038/s41584-020-00527-5	33139947	#59	Bonf√° 2021	Exclusion reason: title & abstract not relevant
Recommendations on the utilization of telemedicine in cardiology.	Gruska M; Aigner G; Altenberger J; Burkart-K√ºttner D; Fiedler L; Gwechenberger M; Lercher P; Martinek M; N√ºrnberg M; P√∂lzl G; Porenta G; Sauermann S; Schukro C; Scherr D; Steinwender C; St√ºhlinger M; Teubl A	2020	Dec	Wien Klin Wochenschr	132	23-24	782-800		10.1007/s00508-020-01762-2	33259003	#60	Gruska 2020	Exclusion reason: title & abstract not relevant
Setting Up and Expanding a Home Dialysis Program: Is There a Recipe for Success?	Ahmad M; Wallace EL; Jain G	2020	Jun	Kidney360	1	6	569-579		10.34067/KID.0000662019	35368607	#61	Ahmad 2020	Exclusion reason: title & abstract not relevant
Telemedicine and telesurgery in cancer care: inaugural conference at MD Anderson Cancer Center.	Satcher RL; Bogler O; Hyle L; Lee A; Simmons A; Williams R; Hawk E; Matin S; Brewster AM	2014	Sep	J Surg Oncol	110	4	353-9		10.1002/jso.23652	24889208	#62	Satcher 2014	Exclusion reason: title & abstract not relevant
Wearables in Nephrology: Fanciful Gadgetry or Pr√™t-√†-Porter?	Stauss M; Htay H; Kooman JP; Lindsay T; Woywodt A	2023	Jan	Sensors (Basel)	23	3			10.3390/s23031361	36772401	#63	Stauss 2023	Exclusion reason: title & abstract not relevant
Telemedicine and Health Equity During COVID-19 in Pediatric Gastroenterology.	Serino-Cipoletta J; Dempsey C; Goldberg N; Marinaccio B; O'Malley K; Dolan C; Parker-Hartigan L; Williams L; Vessey JA	2022	Mar-Apr	J Pediatr Health Care	36	2	124-135		10.1016/j.pedhc.2021.01.007	34172354	#64	Serino-Cipoletta 2022	Exclusion reason: title & abstract not relevant
Barriers and enablers to implementing telehealth consultations in psycho-oncology.	Butt Z; Kirsten L; Beatty L; Kelly B; Dhillon H; Shaw JM	2022	Aug	Psychooncology	31	8	1365-1373		10.1002/pon.5939	35460322	#65	Butt 2022	Exclusion reason: title & abstract not relevant
Enhancing rheumatology education during the COVID-19 pandemic.	Bilal S; Shanmugam VK	2021	Mar	Rheumatol Int	41	3	503-508		10.1007/s00296-020-04769-0	33502553	#66	Bilal 2021	Exclusion reason: title & abstract not relevant
Rheumatology Care Using Telemedicine.	Rezaian MM; Brent LH; Roshani S; Ziaee M; Sobhani F; Dorbeigi A; Fatehi Z; Hardy J; Ragati Haghi Y; Maghsoudi T; Beinaghi F	2020	Mar	Telemed J E Health	26	3	335-340		10.1089/tmj.2018.0256	31084537	#67	Rezaian 2020	Exclusion reason: title & abstract not relevant
Self-Direction of Home and Community-Based Services in the Time of COVID-19.	Mahoney KJ	2020	Aug-Oct	J Gerontol Soc Work	63	2025-07-06	625-628		10.1080/01634372.2020.1774833	32501150	#68	Mahoney 2020	Exclusion reason: title & abstract not relevant
Telehealth in Uro-oncology Beyond the Pandemic: Toll or Lifesaver?	Rodler S; Apfelbeck M; Schulz GB; Ivanova T; Buchner A; Staehler M; Heinemann V; Stief C; Casuscelli J	2020	Sep	Eur Urol Focus	6	5	1097-1103		10.1016/j.euf.2020.05.010	32534969	#70	Rodler 2020	Exclusion reason: title & abstract not relevant
Telepharmacy in oncology care: A scoping review.	Vo AT; Gustafson DL	2023	Apr	J Telemed Telecare	29	3	165-176		10.1177/1357633X20975257	33377820	#71	Vo 2023	Exclusion reason: title & abstract not relevant
The future of oncology policy.	Gill JL; Mills MJ; Wharton GA; Kanavos PG	2022	Dec	J Cancer Policy	34		100352		10.1016/j.jcpo.2022.100352	35952940	#72	Gill 2022	Exclusion reason: title & abstract not relevant
Teleconsultation in respiratory medicine - A position paper of the Portuguese Pulmonology Society.	Morais A; Bugalho A; Drummond M; Ferreira AJ; Oliveira AS; Sousa S; Winck JC; Cardoso J	2023	Jan-Feb	Pulmonology	29	1	65-76		10.1016/j.pulmoe.2022.04.007	35705437	#73	Morais 2023	Exclusion reason: title & abstract not relevant
Ambulatory Oncology: Infrastructure Development in Response to the COVID-19 Pandemic.	Yackzan S; Shah M	2021	Feb	Clin J Oncol Nurs	25	1	41-47		10.1188/21.CJON.41-47	33480885	#74	Yackzan 2021	Exclusion reason: title & abstract not relevant
Artificial intelligence and radiomics in pediatric molecular imaging.	Wagner MW; Bilbily A; Beheshti M; Shammas A; Vali R	2021	Apr	Methods	188		37-43		10.1016/j.ymeth.2020.06.008	32544594	#75	Wagner 2021	Exclusion reason: title & abstract not relevant
Telehealth in rheumatology: the 2021 Arab League of Rheumatology Best Practice Guidelines.	Ziade N; Hmamouchi I; El Kibbi L; Daou M; Abdulateef N; Abutiban F; Elzorkany B; Dahou-Makhloufi C; Hamdi W; Al Emadi S; Halabi H; Alnaqbi KA; Abu Al Saoud S; Hashad S; Niamane R; El Rakawi M; Kazkaz L; Saad S; Eissa M; Fraser I; Masri B	2022	Mar	Rheumatol Int	42	3	379-390		10.1007/s00296-021-05078-w	34993578	#76	Ziade 2022	Exclusion reason: title & abstract not relevant
Managing patients using telerheumatology: Lessons from a pandemic.	Bateman J; Cleaton N	2021	Mar	Best Pract Res Clin Rheumatol	35	1	101662		10.1016/j.berh.2021.101662	33526324	#77	Bateman 2021	Exclusion reason: title & abstract not relevant
The Critical Role of Parents in Pediatric Cancer-Related Pain Management: a Review and Call to Action.	Uhl K; Burns M; Hale A; Coakley R	2020	Mar	Curr Oncol Rep	22	4	37		10.1007/s11912-020-0899-7	32172378	#78	Uhl 2020	Exclusion reason: title & abstract not relevant
Telemedicine and Mobile Health Technology Are Effective in the Management of Digestive Diseases: A Systematic Review.	Helsel BC; Williams JE; Lawson K; Liang J; Markowitz J	2018	Jun	Dig Dis Sci	63	6	1392-1408		10.1007/s10620-018-5054-z	29663265	#79	Helsel 2018	Exclusion reason: title & abstract not relevant
Mobile health in preventive cardiology: current status and future perspective.	Kozik M; Isakadze N; Martin SS	2021	Sep	Curr Opin Cardiol	36	5	580-588		10.1097/HCO.0000000000000891	34224437	#80	Kozik 2021	Exclusion reason: title & abstract not relevant
Drug Prescribing: Clinical Pharmacists in Family Medicine.	Yuet WC; Lounsbery J	2021	Sep	FP Essent	508		2017-11-01			34491707	#81	Yuet 2021	Exclusion reason: title & abstract not relevant
Telehealth in Oncology: ASCO Standards and Practice Recommendations.	Zon RT; Kennedy EB; Adelson K; Blau S; Dickson N; Gill D; Laferriere N; Lopez AM; Mulvey TM; Patt D; Pickard TA; Purdom T; Royce TJ; Sumrall AL; Page RD	2021	Sep	JCO Oncol Pract	17	9	546-564		10.1200/OP.21.00438	34319760	#82	Zon 2021	Exclusion reason: title & abstract not relevant
Value-based care through postacute home health under CMS PACT regulations.	Racsa P; Rogstad T; Stice B; Flagg M; Dailey C; Li Y; Sallee B; Worley K; Sharma A; Annand D	2022	Feb	Am J Manag Care	28	2	e49-e54		10.37765/ajmc.2022.88827	35139296	#83	Racsa 2022	Exclusion reason: title & abstract not relevant
Stay at home: implementation and impact of virtualising cancer genetic services during COVID-19.	Norman ML; Malcolmson J; Randall Armel S; Gillies B; Ou B; Thain E; McCuaig JM; Kim RH	2022	Jan	J Med Genet	59	1	23-27		10.1136/jmedgenet-2020-107418	33067353	#84	Norman 2022	Exclusion reason: title & abstract not relevant
Telemedicine in Radiation Oncology Post-COVID-19 Pandemic: There Is No Turning¬†Back.	Orazem M; Oblak I; Spanic T; Ratosa I	2020	Oct	Int J Radiat Oncol Biol Phys	108	2	411-415		10.1016/j.ijrobp.2020.06.052	32890523	#85	Orazem 2020	Exclusion reason: title & abstract not relevant
Remote Monitoring and Consultation of Inpatient Populations with Diabetes.	Rushakoff RJ; Rushakoff JA; Kornberg Z; MacMaster HW; Shah AD	2017	Sep	Curr Diab Rep	17	9	70		10.1007/s11892-017-0896-x	28726156	#86	Rushakoff 2017	Exclusion reason: title & abstract not relevant
Update on Neurocritical Care of Stroke.	Siegel J; Pizzi MA; Brent Peel J; Alejos D; Mbabuike N; Brown BL; Hodge D; David Freeman W	2017	Aug	Curr Cardiol Rep	19	8	67		10.1007/s11886-017-0881-7	28646445	#87	Siegel 2017	Exclusion reason: title & abstract not relevant
Addressing Competency in Rheumatology Telehealth Care Delivery.	Zickuhr L; Albert DA; Herndon C; Imundo LF; Lopker MJ Jr; Marston B; Mian N; O'Rourke K; Torralba KD; Westrich-Robertson T; Venuturupalli RS; Kolfenbach J; Bolster MB	2023	Jun	Arthritis Care Res (Hoboken)	75	6	1213-1219		10.1002/acr.25023	36121041	#88	Zickuhr 2023	Exclusion reason: title & abstract not relevant
Providing effective and preferred care closer to home: a realist review of intermediate care.	Pearson M; Hunt H; Cooper C; Shepperd S; Pawson R; Anderson R	2015	Nov	Health Soc Care Community	23	6	577-93		10.1111/hsc.12183	25684035	#89	Pearson 2015	Exclusion reason: title & abstract not relevant
Telemedicine Competencies in Family Medicine Clerkships: A CERA Study.	Bajra R; Lin S; Theobald M; Antoun J	2023	Jun	Fam Med	55	6	405-410		10.22454/FamMed.2023.242006	37307393	#90	Bajra 2023	Exclusion reason: title & abstract not relevant
Models of Pediatric Palliative Oncology Outpatient Care-Benefits, Challenges, and Opportunities.	Brock KE; Snaman JM; Kaye EC; Bower KA; Weaver MS; Baker JN; Wolfe J; Ullrich C	2019	Sep	J Oncol Pract	15	9	476-487		10.1200/JOP.19.00100	31322987	#91	Brock 2019	Exclusion reason: title & abstract not relevant
Feasibility, Outcomes, and Safety of Telehepatology Services During the COVID-19 Pandemic.	Verma N; Mishra S; Singh S; Kaur R; Kaur T; De A; Premkumar M; Taneja S; Duseja A; Singh M; Singh V	2022	Jan	Hepatol Commun	6	1	65-76		10.1002/hep4.1732	34230904	#93	Verma 2022	Exclusion reason: title & abstract not relevant
Optimizing virtual and distance learning during an emergency and beyond.	Shelgikar AV	2020	Nov	J Clin Sleep Med	16	11	1929-1932		10.5664/jcsm.8728	32776871	#94	Shelgikar 2020	Exclusion reason: title & abstract not relevant
Telehealth for the internal medicine resident: A 3-year longitudinal curriculum.	Kirkland EB; DuBose-Morris R; Duckett A	2021	Oct	J Telemed Telecare	27	9	599-605		10.1177/1357633X19896683	31888396	#95	Kirkland 2021	Exclusion reason: title & abstract not relevant
Strategy and risk sharing in hospital-postacute care integration.	McHugh JP; Zinn J; Shield RR; Tyler DA; Gadbois EA; Soni S; Mor V	2020	Jan/Mar	Health Care Manage Rev	45	1	73-82		10.1097/HMR.0000000000000204	30045098	#96	McHugh 2020	Exclusion reason: title & abstract not relevant
Moving Beyond the Walls of the Clinic: Opportunities and Challenges to the Future of Telehealth in Heart Failure.	Fraiche AM; Eapen ZJ; McClellan MB	2017	Apr	JACC Heart Fail	5	4	297-304		10.1016/j.jchf.2016.11.013	28189579	#97	Fraiche 2017	Exclusion reason: title & abstract not relevant
Moving Forward: Gradual Return of Gastroenterology Practice during the COVID-19 Pandemic.	Francisco CP; Cua IH; Aguila EJ; Cabral-Prodigalidad PA; Sy-Janairo ML; Dumagpi JE; Raymundo NT; Gopez-Cervantes J; Co J	2021		Dig Dis	39	2	140-149		10.1159/000511008	32818948	#98	Francisco 2021	Exclusion reason: title & abstract not relevant
Telemonitoring of Real-World Health Data in Cardiology: A Systematic Review.	Kinast B; Lutz M; Schreiweis B	2021	Aug	Int J Environ Res Public Health	18	17			10.3390/ijerph18179070	34501659	#99	Kinast 2021	Exclusion reason: title & abstract not relevant
The Impact of COVID-19 on Inpatient Consultations and the Role of Telehealth: A Retrospective Cohort.	Sherban A; Critchlow E; Keller M	2022		Skinmed	20	3	197-204			35779025	#100	Sherban 2022	Exclusion reason: title & abstract not relevant
Telepharmacy for remote hospital inpatients in north-west Queensland.	McFarland R	2017	Dec	J Telemed Telecare	23	10	861-865		10.1177/1357633X17732367	29081271	#101	McFarland 2017	Exclusion reason: title & abstract not relevant
Transition to Inpatient Telepsychiatry Services and Impact on Quality of Care.	Khurana S; Pertschuk M; Newton K; Klein D; Du W	2022	Nov	J Psychiatr Pract	28	6	492-496		10.1097/PRA.0000000000000675	36355589	#102	Khurana 2022	Exclusion reason: title & abstract not relevant
Hematology and oncology clinical care during the coronavirus disease 2019 pandemic.	Shah MA; Emlen MF; Shore T; Mayer S; Leonard JP; Rossi A; Martin P; Ritchie E; Niesvizky R; Pastore R; Cigler T; De Sancho M; Scheff R; Van Besien K; Roboz G; Nanus D; Goldstein P; Scrimenti L; Hidalgo M	2020	Sep	CA Cancer J Clin	70	5	349-354		10.3322/caac.21627	32662880	#103	Shah 2020	Exclusion reason: title & abstract not relevant
Information technology concerning SDAI and CDAI.	Aletaha D; B√©c√®de M; Smolen JS	2016	Sep-Oct	Clin Exp Rheumatol	34	5 Suppl 101	S45-S48			27762194	#104	Aletaha 2016	Exclusion reason: title & abstract not relevant
Exercise oncology during and beyond the COVID-19 pandemic: Are virtually supervised exercise interventions a sustainable alternative?	Gonzalo-Encabo P; Wilson RL; Kang DW; Normann AJ; Dieli-Conwright CM	2022	Jun	Crit Rev Oncol Hematol	174		103699		10.1016/j.critrevonc.2022.103699	35526668	#105	Gonzalo-Encabo 2022	Exclusion reason: title & abstract not relevant
Pediatric Endocrinology in the Time of COVID-19: Considerations for the Rapid Implementation of Telemedicine and Management of Pediatric Endocrine Conditions.	Regelmann MO; Conroy R; Gourgari E; Gupta A; Guttmann-Bauman I; Heksch R; Kamboj MK; Krishnan S; Lahoti A; Matlock K	2020		Horm Res Paediatr	93	6	343-350		10.1159/000513060	33486483	#106	Regelmann 2020	Exclusion reason: title & abstract not relevant
Management of acute loss of asthma control: yellow zone strategies.	Polk BI; Dinakar C	2019	Apr	Curr Opin Allergy Clin Immunol	19	2	154-160		10.1097/ACI.0000000000000512	30649012	#107	Polk 2019	Exclusion reason: title & abstract not relevant
2018 update of the EULAR recommendations for the role of the nurse in the management of chronic inflammatory arthritis.	Bech B; Primdahl J; van Tubergen A; Voshaar M; Zangi HA; Barbosa L; Bostr√∂m C; Boteva B; Carubbi F; Fayet F; Ferreira RJO; Hoeper K; Kocher A; Kukkurainen ML; Lion V; Minnock P; Moretti A; Ndosi M; Pavic Nikolic M; Schirmer M; Smucrova H; de la Torre-Aboki J; Waite-Jones J; van Eijk-Hustings Y	2020	Jan	Ann Rheum Dis	79	1	61-68		10.1136/annrheumdis-2019-215458	31300458	#109	Bech 2020	Exclusion reason: title & abstract not relevant
Application of Telemedicine for the Control of Patients with Acute and Chronic Heart Diseases.	Escobar-Curbelo L; Franco-Moreno AI	2019	Nov	Telemed J E Health	25	11	1033-1039		10.1089/tmj.2018.0199	30632923	#110	Escobar-Curbelo 2019	Exclusion reason: title & abstract not relevant
Impact of a Clinical Pharmacist Telehealth Service in a Geriatrics Assessment Clinic.	Farzadeh S; Noviasky JA; Brangman SA; Yuksel JM	2022	Jul	Sr Care Pharm	37	7	293-303		10.4140/TCP.n.2022.293	35752920	#111	Farzadeh 2022	Exclusion reason: title & abstract not relevant
Impact of the coronavirus disease 2019 pandemic on delivery of and models for supportive and palliative care for oncology patients.	Kazazian K; Ng D; Swallow CJ	2022	Sep	Curr Opin Support Palliat Care	16	3	130-137		10.1097/SPC.0000000000000606	35862890	#112	Kazazian 2022	Exclusion reason: title & abstract not relevant
Remote Longitudinal Inpatient Acute Stroke Care Via Telestroke.	Sobhani F; Desai S; Madill E; Starr M; Rocha M; Molyneaux B; Jovin T; Wechsler L; Jadhav A	2021	Jun	J Stroke Cerebrovasc Dis	30	6	105749		10.1016/j.jstrokecerebrovasdis.2021.105749	33784522	#113	Sobhani 2021	Exclusion reason: title & abstract not relevant
Opportunities and Barriers of Telemedicine in Rheumatology: A Participatory, Mixed-Methods Study.	Muehlensiepen F; Knitza J; Marquardt W; May S; Krusche M; Hueber A; Schwarz J; Vuillerme N; Heinze M; Welcker M	2021	Dec	Int J Environ Res Public Health	18	24			10.3390/ijerph182413127	34948737	#114	Muehlensiepen 2021	Exclusion reason: title & abstract not relevant
Telenursing in the sexual function of women with breast cancer: A study protocol.	Silva Ferreira I; Carvalho Fernandes AF; Moura Barbosa Castro RC; Rodrigues Bezerra A; Velasco Yanez RJ	2022	Nov	Medicine (Baltimore)	101	47	e31449		10.1097/MD.0000000000031449	36451379	#115	SilvaFerreira 2022	Exclusion reason: title & abstract not relevant
Registered Nurse in Home Dialysis Therapies and Future Implications.	Bednarski D; Painter D; Pryor L; Villaran T; Walz D; Kurosaka AT	2023	Jan-Feb	Nephrol Nurs J	50	1	13-21			36961070	#116	Bednarski 2023	Exclusion reason: title & abstract not relevant
Urologic surgery in a safe hospital during the COVID-19 pandemic scenario.	Papalia R; Cataldo R; Alloni R; Pang KH; Alcini A; Flammia G; Salerno A; Notarangelo MG; Angeletti S; Venditti A; Sommella L; Scarpa RM; Esperto F	2021	Jun	Minerva Urol Nephrol	73	3	384-391		10.23736/S2724-6051.20.03923-5	32573174	#117	Papalia 2021	Exclusion reason: title & abstract not relevant
Automation of data analysis in molecular cancer imaging and its potential impact on future clinical practice.	Theek B; Magnuska Z; Gremse F; Hahn H; Schulz V; Kiessling F	2021	Apr	Methods	188		30-36		10.1016/j.ymeth.2020.06.019	32615232	#118	Theek 2021	Exclusion reason: title & abstract not relevant
Telenephrology: An Emerging Platform for Delivering Renal Health Care.	Koraishy FM; Rohatgi R	2020	Sep	Am J Kidney Dis	76	3	417-426		10.1053/j.ajkd.2020.02.442	32507291	#119	Koraishy 2020	Exclusion reason: title & abstract not relevant
Optimising implementation of telehealth in oncology: A systematic review examining barriers and enablers using the RE-AIM planning and evaluation framework.	Bu S; Smith A'; Janssen A; Donnelly C; Dadich A; Mackenzie LJ; Smith AL; Young AL; Wu VS; Smith SJ; Sansom-Daly UM	2022	Dec	Crit Rev Oncol Hematol	180		103869		10.1016/j.critrevonc.2022.103869	36356701	#120	Bu 2022	Exclusion reason: title & abstract not relevant
Rapid deployment of a telemedicine care model for genetics and metabolism during COVID-19.	Shur N; Atabaki SM; Kisling MS; Tabarani A; Williams C; Fraser JL; S Regier D; Summar M	2021	Jan	Am J Med Genet A	185	1	68-72		10.1002/ajmg.a.61911	33051968	#121	Shur 2021	Exclusion reason: title & abstract not relevant
Heart failure non-invasive home telemonitoring systems: A systematic review.	Yanicelli LM; Goy CB; Mart√≠nez EC; Herrera MC	2021	Apr	Comput Methods Programs Biomed	201		105950		10.1016/j.cmpb.2021.105950	33540328	#122	Yanicelli 2021	Exclusion reason: title & abstract not relevant
An evaluation of the provision of oncology rehabilitation services via telemedicine using a participatory design approach.	Brady G; Ashforth K; Cowan-Dickie S; Dewhurst S; Harris N; Monteiro A; Sandsund C; Roe J	2022	Feb	Support Care Cancer	30	2	1655-1662		10.1007/s00520-021-06552-8	34554280	#123	Brady 2022	Exclusion reason: title & abstract not relevant
Telemedicine Use in Oncology Practices.	Baum NH	2020	Jul	Oncology (Williston Park)	34	7	280-282			32674217	#124	Baum 2020	Exclusion reason: title & abstract not relevant
An overview of the expert consensus on the mental health treatment and services for major psychiatric disorders during COVID-19 outbreak: China's experiences.	Xiang YT; Zhao N; Zhao YJ; Liu Z; Zhang Q; Feng Y; Yan XN; Cheung T; Ng CH	2020		Int J Biol Sci	16	13	2265-2270		10.7150/ijbs.47419	32760195	#125	Xiang 2020	Exclusion reason: title & abstract not relevant
Current Trends and Challenges in Nephrology Fellowship Training: Expansion of Education in Home Dialysis, Palliative Care, and Point-of-Care Ultrasound.	Greenberg KI; Pourafshar N; Choi MJ	2022	Nov	Adv Chronic Kidney Dis	29	6	510-515		10.1053/j.ackd.2022.07.006	36371114	#126	Greenberg 2022	Exclusion reason: title & abstract not relevant
Academic general practice/family medicine in times of COVID-19 - Perspective of WONCA Europe.	Windak A; Frese T; Hummers E; Klemenc Ketis Z; Tsukagoshi S; Vilaseca J; Vinker S; Ungan M	2020	Dec	Eur J Gen Pract	26	1	182-188		10.1080/13814788.2020.1855136	33337939	#127	Windak 2020	Exclusion reason: title & abstract not relevant
Smartphone apps to help children and adolescents with cancer and their families: a scoping review.	Mehdizadeh H; Asadi F; Mehrvar A; Nazemi E; Emami H	2019	Jul	Acta Oncol	58	7	1003-1014		10.1080/0284186X.2019.1588474	30915872	#128	Mehdizadeh 2019	Exclusion reason: title & abstract not relevant
An unexpected transition to virtual care: family medicine residents' experience during the COVID-19 pandemic.	Smith N; Newton C; Barbacuta D; Tseng OL	2022	May	BMC Prim Care	23	1	127		10.1186/s12875-022-01728-5	35614415	#129	Smith 2022	Exclusion reason: title & abstract not relevant
Harnessing New and Existing Virtual Platforms to Meet the Demand for Increased Inpatient Palliative Care Services During the COVID-19 Pandemic: A 5 Key Themes Literature Review of the Characteristics and Barriers of These Evolving Technologies.	Cherniwchan HR	2022	May	Am J Hosp Palliat Care	39	5	591-597		10.1177/10499091211036698	34355581	#130	Cherniwchan 2022	Exclusion reason: title & abstract not relevant
Appropriate Use of Telehealth Visits in Endocrinology: Policy Perspective of the Endocrine Society.	Vimalananda VG; Brito JP; Eiland LA; Lal RA; Maraka S; McDonnell ME; Narla RR; Roth MY; Crossen SS	2022	Nov	J Clin Endocrinol Metab	107	11	2953-2962		10.1210/clinem/dgac494	36194041	#131	Vimalananda 2022	Exclusion reason: title & abstract not relevant
Quality Assurance in Telehealth: Adherence to Evidence-Based Indicators.	Halpren-Ruder D; Chang AM; Hollander JE; Shah A	2019	Jul	Telemed J E Health	25	7	599-603		10.1089/tmj.2018.0149	30070966	#132	Halpren-Ruder 2019	Exclusion reason: title & abstract not relevant
Impact of the COVID-19 Pandemic on Medical Oncology Workload: A Provincial Review.	Sheridan M; Colwell B; Lamond NWD; Macfarlane R; Rayson D; Snow S; Wood LA; Ramjeesingh R	2023	Mar	Curr Oncol	30	3	3149-3159		10.3390/curroncol30030238	36975451	#133	Sheridan 2023	Exclusion reason: title & abstract not relevant
The role of the family physician in the fight against Coronavirus disease 2019 in Nigeria.	Oseni TIA; Agbede RO; Fatusin BB; Odewale MA	2020	Jun	Afr J Prim Health Care Fam Med	12	1	e1-e3		10.4102/phcfm.v12i1.2492	32634004	#134	OseniTIA 2020	Exclusion reason: title & abstract not relevant
The impact of adherence on costs and effectiveness of telemedical patient management in heart failure: a systematic review.	Hameed AS; Sauermann S; Schreier G	2014		Appl Clin Inform	5	3	612-20		10.4338/ACI-2014-04-RA-0037	25298802	#135	Hameed 2014	Exclusion reason: title & abstract not relevant
Are early career family physicians prepared for practice in Canada? A qualitative study.	Aggarwal M; Abdelhalim R	2023	May	BMC Med Educ	23	1	370		10.1186/s12909-023-04250-z	37226128	#136	Aggarwal 2023	Exclusion reason: title & abstract not relevant
ACR-ARS Practice Parameter on Informed Consent Radiation Oncology.	Hurwitz MD; Chundury A; Goodman CR; Jones J; Lo SS; Saeed H; Small W Jr; Schechter NR	2023	Jun	Am J Clin Oncol	46	6	231-235		10.1097/COC.0000000000000994	36882916	#137	Hurwitz 2023	Exclusion reason: title & abstract not relevant
Initial Impact and Operational Responses to the COVID-19 Pandemic by American Radiation Oncology Practices.	Wakefield DV; Sanders T; Wilson E; Hubler A; DeWeese T; Smith BD; Slotman BJ; Sarria GR; Eichler T; Schwartz DL	2020	Oct	Int J Radiat Oncol Biol Phys	108	2	356-361		10.1016/j.ijrobp.2020.06.060	32890512	#138	Wakefield 2020	Exclusion reason: title & abstract not relevant
Temporal trends and disparities in gastroenterology care use before, during, and after COVID-19 lockdown.	Sanaka H; Garg R; Patel V; McMichael J; Macaron C	2022	Dec	J Investig Med	70	8	1704-1712		10.1136/jim-2022-002398	36038149	#139	Sanaka 2022	Exclusion reason: title & abstract not relevant
Family Physicians Report Considerable Interest in, but Limited Use of, Telehealth Services.	Moore MA; Coffman M; Jetty A; Klink K; Petterson S; Bazemore A	2017	May-Jun	J Am Board Fam Med	30	3	320-330		10.3122/jabfm.2017.03.160201	28484064	#140	Moore 2017	Exclusion reason: title & abstract not relevant
Telemedicine for cardiovascular disease continuum: A position paper from the Italian Society of Cardiology Working Group on Telecardiology and Informatics.	Brunetti ND; Scalvini S; Acquistapace F; Parati G; Volterrani M; Fedele F; Molinari G	2015	Apr	Int J Cardiol	184		452-458		10.1016/j.ijcard.2015.02.023	25755064	#141	Brunetti 2015	Exclusion reason: title & abstract not relevant
Implementation and Outcomes of Virtual Care Across a Tertiary Cancer Center During COVID-19.	Berlin A; Lovas M; Truong T; Melwani S; Liu J; Liu ZA; Badzynski A; Carpenter MB; Virtanen C; Morley L; Bhattacharyya O; Escaf M; Moody L; Goldfarb A; Brzozowski L; Cafazzo J; Chua MLK; Stewart AK; Krzyzanowska MK	2021	Apr	JAMA Oncol	7	4	597-602		10.1001/jamaoncol.2020.6982	33410867	#142	Berlin 2021	Exclusion reason: title & abstract not relevant
A telemedicine network for remote paediatric cardiology services in north-east Brazil.	Mattos Sda S; Hazin SM; Regis CT; Soares de Ara√∫jo JS; Albuquerque FC; Moser LR; Hatem Tde P; Gomes de Freitas CP; Mourato FA; Tavares TR; Gomes RG; Severi R; Santos CR; Ferreira da Silva J; Rezende JL; Vieira PC; de Lima Filho JL	2015	Dec	Bull World Health Organ	93	12	881-7		10.2471/BLT.14.148874	26668441	#143	MattosSda 2015	Exclusion reason: title & abstract not relevant
Lessons from Use of Continuous Glucose Monitoring Systems in Digital Healthcare.	Kim HS; Yoon KH	2020	Sep	Endocrinol Metab (Seoul)	35	3	541-548		10.3803/EnM.2020.675	32981296	#144	Kim 2020	Exclusion reason: title & abstract not relevant
Implementation of Post-Acute Rehabilitation at Home: A Skilled Nursing Facility-Substitutive Model.	Augustine MR; Davenport C; Ornstein KA; Cuan M; Saenger P; Lubetsky S; Federman A; DeCherrie LV; Leff B; Siu AL	2020	Jul	J Am Geriatr Soc	68	7	1584-1593		10.1111/jgs.16474	32343401	#145	Augustine 2020	Exclusion reason: title & abstract not relevant
Rapid Telehealth-Centered Response to COVID-19 Outbreaks in Postacute and Long-Term Care Facilities.	Harris DA; Archbald-Pannone L; Kaur J; Cattell-Gordon D; Rheuban KS; Ombres RL; Albero K; Steele R; Bell TD; Mutter JB	2021	Jan	Telemed J E Health	27	1	102-106		10.1089/tmj.2020.0236	32644899	#146	Harris 2021	Exclusion reason: title & abstract not relevant
Occupational Therapy Predischarge Home Visits in Acute Hospital Care: A Randomized Trial.	Clemson L; Lannin NA; Wales K; Salkeld G; Rubenstein L; Gitlin L; Barris S; Mackenzie L; Cameron ID	2016	Oct	J Am Geriatr Soc	64	10	2019-2026		10.1111/jgs.14287	27603152	#147	Clemson 2016	Exclusion reason: title & abstract not relevant
Use of telehealth platforms for delivering supportive care to adults with primary brain tumors and their family caregivers: A systematic review.	Ownsworth T; Chan RJ; Jones S; Robertson J; Pinkham MB	2021	Jan	Psychooncology	30	1	16-26		10.1002/pon.5549	32915517	#148	Ownsworth 2021	Exclusion reason: title & abstract not relevant
Future perspective of heart failure care: benefits and bottlenecks of artificial intelligence and eHealth.	Amin H; Weerts J; Brunner-La Rocca HP; Knackstedt C; Sanders-van Wijk S	2021	Sep	Future Cardiol	17	6	917-921		10.2217/fca-2021-0008	33576271	#149	Amin 2021	Exclusion reason: title & abstract not relevant
Racial Disparities in Post-Acute Home Health Care Referral and Utilization among Older Adults with Diabetes.	Smith JM; Jarr√≠n OF; Lin H; Tsui J; Dharamdasani T; Thomas-Hawkins C	2021	Mar	Int J Environ Res Public Health	18	6			10.3390/ijerph18063196	33808769	#150	Smith 2021	Exclusion reason: title & abstract not relevant
Pre-Coronavirus Disease 2019 Telehealth Practices Among Pediatric Infectious Diseases Specialists in the United States.	Hakim A; Gaviria-Agudelo C; Edwards K; Olson D	2021	Apr	J Pediatric Infect Dis Soc	10	4	485-491		10.1093/jpids/piaa146	33196843	#151	Hakim 2021	Exclusion reason: title & abstract not relevant
American Society for Transplantation and Cellular Therapy Pharmacy Special Interest Group Position Statement on Pharmacy Practice Management and Clinical Management for COVID-19 in Hematopoietic Cell Transplantation and Cellular Therapy Patients in the Un	Mahmoudjafari Z; Alexander M; Roddy J; Shaw R; Shigle TL; Timlin C; Culos K	2020	Jun	Biol Blood Marrow Transplant	26	6	1043-1049		10.1016/j.bbmt.2020.04.005	32305359	#152	Mahmoudjafari 2020	Exclusion reason: title & abstract not relevant
ESMO Management and treatment adapted recommendations in the COVID-19 era: Lung cancer.	Passaro A; Addeo A; Von Garnier C; Blackhall F; Planchard D; Felip E; Dziadziuszko R; de Marinis F; Reck M; Bouchaab H; Peters S	2020	Jun	ESMO Open	5	Suppl 3			10.1136/esmoopen-2020-000820	32581069	#153	Passaro 2020	Exclusion reason: title & abstract not relevant
Acute stroke care during the COVID-19 pandemic. Ictus Madrid Program recommendations.	Rodr√≠guez-Pardo J; Fuentes B; Alonso de Leci√±ana M; Campollo J; Calleja Casta√±o P; Carneado Ruiz J; Egido Herrero J; Garc√≠a Leal R; Gil N√∫√±ez A; G√≥mez Cerezo JF; Mart√≠n Mart√≠nez A; Masju√°n Vallejo J; Palomino Aguado B; Riera L√≥pez N; Sim√≥n de Las Heras R; Vivancos Mora J; D√≠ez Tejedor E	2020	May	Neurologia (Engl Ed)	35	4	258-263		10.1016/j.nrl.2020.04.008	32364127	#154	Rodr√≠guez-Pardo 2020	Exclusion reason: title & abstract not relevant
COVID-19 telehealth preparedness: a cross-sectional assessment of cardiology practices in the USA.	Waldman CE; Min JH; Wassif H; Freeman AM; Rzeszut AK; Reilly J; Theriot P; Soliman AM; Thamman R; Bhatt A; Bhavnani SP	2022	Sep	Per Med	19	5	411-422		10.2217/pme-2021-0179	35912812	#155	Waldman 2022	Exclusion reason: title & abstract not relevant
Mobile health in cardiology: a review of currently available medical apps and equipment for remote monitoring.	Treskes RW; van der Velde ET; Barendse R; Bruining N	2016	Sep	Expert Rev Med Devices	13	9	823-30		10.1080/17434440.2016.1218277	27477584	#156	Treskes 2016	Exclusion reason: title & abstract not relevant
Optimal NIV Medicare Access Promotion: Patients With Hypoventilation Syndromes: A Technical Expert Panel Report From the American College of Chest Physicians, the American Association for Respiratory Care, the American Academy of Sleep Medicine, and the A	Mokhlesi B; Won CH; Make BJ; Selim BJ; Sunwoo BY	2021	Nov	Chest	160	5	e377-e387		10.1016/j.chest.2021.06.083	34339686	#157	Mokhlesi 2021	Exclusion reason: title & abstract not relevant
Associations between Patient- and Provider Level Factors, and Telemedicine Use in Family Medicine Clinics.	Adepoju OE; Tran L; Agwuncha R; Chae M; Franco-Castano J; Angelocci T; Liaw W	2022	May-Jun	J Am Board Fam Med	35	3	457-464		10.3122/jabfm.2022.03.210416	35641037	#158	Adepoju 2022	Exclusion reason: title & abstract not relevant
Stroke care in Galicia: telemedicine in the early, multidisciplinary treatment of all acute stroke cases.	Rodr√≠guez-Castro E; V√°zquez-Lima MJ; Rodr√≠guez-Y√°√±ez M; Verde L; Castillo J	2018	Feb	Emergencias	30	1	54-61			29437312	#159	Rodr√≠guez-Castro 2018	Exclusion reason: title & abstract not relevant
Identifying the readiness of patients in implementing telemedicine in northern Louisiana for an oncology practice.	Gurupur V; Shettian K; Xu P; Hines S; Desselles M; Dhawan M; Wan TT; Raffenaud A; Anderson L	2017	Sep	Health Informatics J	23	3	181-196		10.1177/1460458216639740	27102886	#160	Gurupur 2017	Exclusion reason: title & abstract not relevant
Trends in Receipt of Help at Home After Hospital Discharge Among Older Adults in the US.	Bressman E; Coe NB; Chen X; Konetzka RT; Werner RM	2021	Nov	JAMA Netw Open	4	11	e2135346		10.1001/jamanetworkopen.2021.35346	34846528	#161	Bressman 2021	Exclusion reason: title & abstract not relevant
Health Technology Assessment for Cardiovascular Digital Health Technologies and Artificial Intelligence: Why Is It Different?	Vervoort D; Tam DY; Wijeysundera HC	2022	Feb	Can J Cardiol	38	2	259-266		10.1016/j.cjca.2021.08.015	34461229	#162	Vervoort 2022	Exclusion reason: title & abstract not relevant
Executive summary on the use of telemedicine in the hospital setting: Recommendations from the International Forum on Internal Medicine.	Casariego-Vales E; Palencia-Vizcarra R; Bola√±o J; C√°mera L; Valdez P	2023	Jan	Rev Clin Esp (Barc)	223	1	50-55		10.1016/j.rceng.2021.12.007	35618572	#163	Casariego-Vales 2023	Exclusion reason: title & abstract not relevant
Older Adults and Covid 19: Social Justice, Disparities, and Social Work Practice.	Cox C	2020	Aug-Oct	J Gerontol Soc Work	63	2025-07-06	611-624		10.1080/01634372.2020.1808141	32807040	#164	Cox 2020	Exclusion reason: title & abstract not relevant
Minding the gap: Interprofessional communication during inpatient and post discharge chasm care.	Scotten M; Manos EL; Malicoat A; Paolo AM	2015	Jul	Patient Educ Couns	98	7	895-900		10.1016/j.pec.2015.03.009	25862470	#165	Scotten 2015	Exclusion reason: title & abstract not relevant
Inpatient teledermatology during the COVID-19 pandemic.	Rismiller K; Cartron AM; Trinidad JCL	2020	Aug	J Dermatolog Treat	31	5	441-443		10.1080/09546634.2020.1762843	32364809	#166	Rismiller 2020	Exclusion reason: title & abstract not relevant
Smartphone Otoscopy Performed by Parents.	Erkkola-Anttinen N; Irjala H; Laine MK; T√§htinen PA; L√∂yttyniemi E; Ruohola A	2019	Jun	Telemed J E Health	25	6	477-484		10.1089/tmj.2018.0062	30040525	#167	Erkkola-Anttinen 2019	Exclusion reason: title & abstract not relevant
The impact of COVID-19 on rheumatology practice across Africa.	Akintayo RO; Akpabio AA; Kalla AA; Dey D; Migowa AN; Olaosebikan H; Bahiri R; El Miedany Y; Hadef D; Hamdi W; Oyoo O; Slimani S; Yerima A; Taha Y; Adebajo AO; Adelowo OO; Tikly M; Ghozlani I; Ben Abdelghani K; Fouad NA; Mosad D; El Mikkawy D; Abu-Zaid MH; Abdel-Magied RA	2021	Jan	Rheumatology (Oxford)	60	1	392-398		10.1093/rheumatology/keaa600	33020845	#168	Akintayo 2021	Exclusion reason: title & abstract not relevant
A Virtual Inpatient Psychiatry Unit in a Multicampus Health Care System During the COVID-19 Pandemic.	Das A; Sawyer AT; Bailey AK; Green JF; Allen L	2023	Jun	Psychiatr Serv	74	6	663-666		10.1176/appi.ps.20220299	36415992	#169	Das 2023	Exclusion reason: title & abstract not relevant
Broadening Heart Failure Care Beyond Cardiology: Challenges and Successes Within the Landscape of Multidisciplinary Heart Failure Care.	Olson M; Thompson Z; Xie L; Nair A	2023	Aug	Curr Cardiol Rep	25	8	851-861		10.1007/s11886-023-01907-5	37436647	#170	Olson 2023	Exclusion reason: title & abstract not relevant
Advanced Practice Providers in Radiation Oncology.	Martin KL; Krechmer B; Boyajian RN; Reynolds MC; Cagney DN; Martin N	2020	Jul-Aug	Pract Radiat Oncol	10	4	e192-e198		10.1016/j.prro.2019.10.001	31629956	#171	Martin 2020	Exclusion reason: title & abstract not relevant
Teaching Today in the Practice Setting of the Future: Implementing Innovations in Graduate Medical Education.	Kim JG; Morris CG; Ford P	2017	May	Acad Med	92	5	662-665		10.1097/ACM.0000000000001510	28441675	#173	Kim 2017	Exclusion reason: title & abstract not relevant
A multisite geriatric education program for rural providers in the Veteran Health Care System (GRECC-Connect).	Hung WW; Rossi M; Thielke S; Caprio T; Barczi S; Kramer BJ; Kochersberger G; Boockvar KS; Brody A; Howe JL	2014		Gerontol Geriatr Educ	35	1	23-40		10.1080/02701960.2013.870902	24397348	#174	Hung 2014	Exclusion reason: title & abstract not relevant
Care Offered by an Information-Rich Pediatric Acute Illness Connected Care Model.	McConnochie KM; Wood NE; Alarie C; Ronis S	2016	Jun	Telemed J E Health	22	6	465-72		10.1089/tmj.2015.0161	26701609	#177	McConnochie 2016	Exclusion reason: title & abstract not relevant
An eConsultant versus a hospital-based outpatient consultation for general (internal) medicine: a costing analysis.	Job J; Nicholson C; Donald M; Jackson C; Byrnes J	2023	May	BMC Health Serv Res	23	1	478		10.1186/s12913-023-09436-1	37170265	#178	Job 2023	Exclusion reason: title & abstract not relevant
Variable Effect of the COVID-19 Pandemic on Radiation Oncology Practices in the United States.	Wakefield DV; Eichler T; Wilson E; Gardner L; Chollet-Lipscomb C; Schwartz DL	2022	May	Int J Radiat Oncol Biol Phys	113	1	14-20		10.1016/j.ijrobp.2022.01.045	35122927	#179	Wakefield 2022	Exclusion reason: title & abstract not relevant
A Person-Centered Approach to Poststroke Care: The COMprehensive Post-Acute Stroke Services Model.	Bushnell CD; Duncan PW; Lycan SL; Condon CN; Pastva AM; Lutz BJ; Halladay JR; Cummings DM; Arnan MK; Jones SB; Sissine ME; Coleman SW; Johnson AM; Gesell SB; Mettam LH; Freburger JK; Barton-Percival B; Taylor KM; Prvu-Bettger J; Lundy-Lamm G; Rosamond WD	2018	May	J Am Geriatr Soc	66	5	1025-1030	ClinicalTrials.gov/NCT02588664	10.1111/jgs.15322	29572814	#180	Bushnell 2018	Exclusion reason: title & abstract not relevant
A Remote Surveillance Platform to Monitor General Care Ward Surgical Patients for Acute Physiologic Deterioration.	Safavi KC; Deng H; Driscoll W; Nikolov M; Tolia K; Wiener-Kronish JP	2021	Oct	Anesth Analg	133	4	933-939		10.1213/ANE.0000000000005530	33830955	#181	Safavi 2021	Exclusion reason: title & abstract not relevant
Utilising capacity in a rural hospital to support older people requiring hospital care: Kilcoy Connect.	Padayachee A; Ranatunga C; Comans TA	2019	Aug	Aust J Rural Health	27	4	344-350		10.1111/ajr.12475	30693988	#182	Padayachee 2019	Exclusion reason: title & abstract not relevant
Lessons for Oncology From the COVID-19 Pandemic: Operationalizing and Scaling Virtual Cancer Care in Health Systems.	Roberts TJ; Lennes IT	2022	Mar-Apr	Cancer J	28	2	125-133		10.1097/PPO.0000000000000579	35333498	#183	Roberts 2022	Exclusion reason: title & abstract not relevant
The Economic and Social Impact of Informal Caregivers at Mulago National Referral Hospital, Kampala, Uganda.	Sadigh M; Nawagi F	2016	Sep-Oct	Ann Glob Health	82	5	866-874		10.1016/j.aogh.2016.06.005	28283141	#184	Sadigh 2016	Exclusion reason: title & abstract not relevant
Development and evaluation of a teleoncology system for breast cancer during the COVID-19 pandemic.	Khodaveisi T; Sadoughi F; Novin K; Hosseiniravandi M; Dehnad A	2022	Apr	Future Oncol	18	12	1437-1448		10.2217/fon-2021-0822	35129376	#186	Khodaveisi 2022	Exclusion reason: title & abstract not relevant
Adoption, feasibility and safety of a family medicine-led remote monitoring program for patients with COVID-19: a descriptive study.	Agarwal P; Mukerji G; Laur C; Chandra S; Pimlott N; Heisey R; Stovel R; Goulbourne E; Bhatia RS; Bhattacharyya O; Martin D	2021	Apr-Jun	CMAJ Open	9	2	E324-E330		10.9778/cmajo.20200174	33795222	#187	Agarwal 2021	Exclusion reason: title & abstract not relevant
Using telehealth to enable collaboration of pharmacists and geriatricians in residential medication management reviews.	Shafiee Hanjani L; Peel NM; Freeman CR; Gray LC	2019	Oct	Int J Clin Pharm	41	5	1256-1261		10.1007/s11096-019-00890-8	31401711	#188	ShafieeHanjani 2019	Exclusion reason: title & abstract not relevant
A model for the pandemic and beyond: Telemedicine for all outpatient gastroenterology referrals reduces unnecessary clinic visits.	Tang Z; Dubois S; Soon C; Agrawal D	2022	Sep	J Telemed Telecare	28	8	577-582		10.1177/1357633X20957224	32954940	#189	Tang 2022	Exclusion reason: title & abstract not relevant
Current and future implications of COVID-19 on gastroenterology training and clinical practice.	Goyal H; Gajendran M; Boregowda U; Perisetti A; Aziz M; Bansal P; Inamdar S; Tharian B	2020	Dec	Int J Clin Pract	74	12	e13717		10.1111/ijcp.13717	32955773	#190	Goyal 2020	Exclusion reason: title & abstract not relevant
Patient, physician, and policy factors underlying variation in use of telemedicine for radiation oncology cancer care.	De B; Fu S; Chen YS; Das P; Ku K; Maroongroge S; Woodhouse KD; Hoffman KE; Nguyen QN; Reed VK; Chen AB; Koong AC; Smith BD; Smith GL	2022	May	Cancer Med	11	10	2096-2105		10.1002/cam4.4555	35297210	#191	De 2022	Exclusion reason: title & abstract not relevant
Implementation of a telemedicine geriatric co-evaluation in the emergency department: a prospective pilot study.	Matz O; Villa L; Lecce C; Olaciregui Dague K; Haeger A; Bollheimer LC; Laurentius T; Rossaint R; Brokmann J	2021	Apr	Swiss Med Wkly	151		w20500	ClinicalTrials.gov/NCT04148027	10.4414/smw.2021.20500	34000061	#192	Matz 2021	Exclusion reason: title & abstract not relevant
The times they are a-changing: Self-directed long-term services and supports and gerontological social work.	Sciegaj M; Hooyman NR; Mahoney KJ; DeLuca C	2019	Feb-Mar	J Gerontol Soc Work	62	2	236-252		10.1080/01634372.2018.1439852	29505334	#193	Sciegaj 2019	Exclusion reason: title & abstract not relevant
Determinants of the access to remote specialised services provided by national sarcoma reference centres.	Fayet Y; T√©treau R; Honor√© C; Le Nail LR; Dalban C; Gouin F; Causeret S; Piperno-Neumann S; Mathoulin-Pelissier S; Karanian M; Italiano A; Chaigneau L; Gantzer J; Bertucci F; Ropars M; Saada-Bouzid E; Cordoba A; Ruzic JC; Varatharajah S; Ducimeti√®re F; Chabaud S; Dubray-Longeras P; Fiorenza F; De Percin S; Lebb√© C; Soibinet P; Michelin P; Rios M; Farsi F; Penel N; Bompas E; Duffaud F; Chevrea…	2021	May	BMC Cancer	21	1	631		10.1186/s12885-021-08393-4	34049529	#194	Fayet 2021	Exclusion reason: title & abstract not relevant
Inpatient-outpatient shared electronic health records: telemedicine and laboratory follow-up after hospital discharge.	Reed M; Huang J; Brand R; Graetz I; Jaffe MG; Ballard D; Neugebauer R; Fireman B; Hsu J	2020	Oct	Am J Manag Care	26	10	e327-e332		10.37765/ajmc.2020.88506	33094945	#195	Reed 2020	Exclusion reason: title & abstract not relevant
Acute telestroke in France: A systematic review.	Ohannessian R; Schott AM; Colin C; Nighoghossian N; Medeiros de Bustos E; Moulin T	2020	May	Rev Neurol (Paris)	176	5	316-324		10.1016/j.neurol.2019.11.004	32147201	#196	Ohannessian 2020	Exclusion reason: title & abstract not relevant
A case study in rapid adaptation of interprofessional education and remote visits during COVID-19.	Winship JM; Falls K; Gregory M; Peron EP; Donohoe KL; Sargent L; Slattum PW; Chung J; Tyler CM; Diallo A; Battle K; Parsons P	2020	Sep-Oct	J Interprof Care	34	5	702-705		10.1080/13561820.2020.1807921	32838597	#197	Winship 2020	Exclusion reason: title & abstract not relevant
Rural and Remote Cardiology During the COVID-19 Pandemic: Cardiac Society of Australia and New Zealand (CSANZ) Consensus Statement.	Arnold RH; Tideman PA; Devlin GP; Carroll GE; Elder A; Lowe H; Macdonald PS; Bannon PG; Juergens C; McGuire M; Mariani JA; Coffey S; Faddy S; Brown A; Inglis S; Wang WYS	2020	Jul	Heart Lung Circ	29	7	e88-e93		10.1016/j.hlc.2020.05.001	32487432	#198	Arnold 2020	Exclusion reason: title & abstract not relevant
Challenges in implementing a pediatric cardiovascular home telehealth project.	Black AK; Sadanala UK; Mascio CE; Hornung CA; Keller BB	2014	Sep	Telemed J E Health	20	9	858-67		10.1089/tmj.2013.0343	25083905	#199	Black 2014	Exclusion reason: title & abstract not relevant
Transformation of Care: Integrating the Registered Nurse Care Coordinator into the Patient-Centered Medical Home.	Biernacki PJ; Champagne MT; Peng S; Maizel DR; Turner BS	2015	Oct	Popul Health Manag	18	5	330-6		10.1089/pop.2014.0131	25632926	#200	Biernacki 2015	Exclusion reason: title & abstract not relevant
COVID-19 Collaborative Model for an Academic Hospital and Long-Term Care Facilities.	Archbald-Pannone LR; Harris DA; Albero K; Steele RL; Pannone AF; Mutter JB	2020	Jul	J Am Med Dir Assoc	21	7	939-942		10.1016/j.jamda.2020.05.044	32563752	#202	Archbald-Pannone 2020	Exclusion reason: title & abstract not relevant
A Family Medicine Health Technology Strategy for Achieving the Triple Aim for US Health Care.	Phillips RL Jr; Bazemore AW; DeVoe JE; Weida TJ; Krist AH; Dulin MF; Biagioli FE	2015	Sep	Fam Med	47	8	628-35			26382121	#203	PhillipsRLJr 2015	Exclusion reason: title & abstract not relevant
Novel telemedicine technologies in geriatric chronic non-cancer pain: primary care providers' perspectives.	Levine M; Richardson JE; Granieri E; Reid MC	2014	Feb	Pain Med	15	2	206-13		10.1111/pme.12323	24341423	#204	Levine 2014	Exclusion reason: title & abstract not relevant
Evaluation of Telepsychiatry Services Implementation in Medical and Psychiatric Inpatient Settings: A Mixed-Methods Study.	Vakkalanka JP; Nataliansyah MM; Merchant KAS; Mack LJ; Parsons S; Mohr NM; Ward MM	2023	Aug	Telemed J E Health	29	8	1224-1232		10.1089/tmj.2022.0436	36595509	#205	Vakkalanka 2023	Exclusion reason: title & abstract not relevant
The Impact of Inpatient Telemedicine on Personal Protective Equipment Savings During the COVID-19 Pandemic: Cross-sectional Study.	Halabi R; Smith G; Sylwestrzak M; Clay B; Longhurst CA; Lander L	2021	May	J Med Internet Res	23	5	e28845		10.2196/28845	33945494	#206	Halabi 2021	Exclusion reason: title & abstract not relevant
Effectiveness and Safety of Acute Care Telemedicine for Children with Regular and Special Healthcare Needs.	McConnochie KM; Ronis SD; Wood NE; Ng PK	2015	Aug	Telemed J E Health	21	8	611-21		10.1089/tmj.2014.0175	25839784	#207	McConnochie 2015	Exclusion reason: title & abstract not relevant
Delivering Cancer Care During the COVID-19 Pandemic: Recommendations and Lessons Learned From ASCO Global Webinars.	Jazieh AR; Chan SL; Curigliano G; Dickson N; Eaton V; Garcia-Foncillas J; Gilmore T; Horn L; Kerr DJ; Lee J; Mathias C; Nogueira-Rodrigues A; Pierce L; Rogado A; Schilsky RL; Soria JC; Warner JL; Yoshida K	2020	Sep	JCO Glob Oncol	6		1461-1471		10.1200/GO.20.00423	32997537	#209	Jazieh 2020	Exclusion reason: title & abstract not relevant
Bringing wearable devices into oncology practice: fitting smart technology in the clinic.	Menta AK; Subbiah IM; Subbiah V	2018	Dec	Discov Med	26	145	261-270			30695675	#210	Menta 2018	Exclusion reason: title & abstract not relevant
Inpatient Electronic Consultations (E-consults) in Allergy/Immunology.	Mustafa SS; Staicu ML; Yang L; Baumeister T; Vadamalai K; Ramsey A	2020	Oct	J Allergy Clin Immunol Pract	8	9	2968-2973		10.1016/j.jaip.2020.06.020	32585408	#211	Mustafa 2020	Exclusion reason: title & abstract not relevant
Equitable Access to Clinical Trials: How Do We Achieve It?	Acu√±a-Villaordu√±a A; Baranda JC; Boehmer J; Fashoyin-Aje L; Gore SD	2023	May	Am Soc Clin Oncol Educ Book	43		e389838		10.1200/EDBK_389838	37146264	#212	Acu√±a-Villaordu√±a 2023	Exclusion reason: title & abstract not relevant
Use of Continuous Glucose Monitors in the Hospital: The Diabetes Technology Society Hospital Meeting Report 2023.	Tian T; Aaron RE; Yeung AM; Huang J; Drincic A; Seley JJ; Wallia A; Gilbert G; Spanakis EK; Masharani U; Faulds E; Hirsch IB; Dawood GE; Espinoza JC; Mendez CE; Kerr D; Klonoff DC	2023	Sep	J Diabetes Sci Technol	17	5	1392-1418		10.1177/19322968231186575	37559371	#213	Tian 2023	Exclusion reason: title & abstract not relevant
Shifting specialized oncological care from hospital- to home-setting: is there support among patients, specialists and general practitioners?	Cool L; Brewaeys C; Viaene S; Missiaen J; Lycke M; Lefebvre T; Tack L; Foulon V; Pottel H; Debruyne P; Vandijck D; Van Eygen K	2020	Aug	Acta Clin Belg	75	4	250-257		10.1080/17843286.2019.1605467	31003594	#214	Cool 2020	Exclusion reason: title & abstract not relevant
Hospital at Home care for older patients with cognitive impairment: a protocol for a randomised controlled feasibility trial.	Pouw MA; Calf AH; van Munster BC; Ter Maaten JC; Smidt N; de Rooij SE	2018	Mar	BMJ Open	8	3	e020332	NTR/NTR6581	10.1136/bmjopen-2017-020332	29593022	#215	Pouw 2018	Exclusion reason: title & abstract not relevant
Initial Results and Patient Survey of Virtual Inpatient Ophthalmology Consultations During the COVID-19 Pandemic.	Kalra G; Commiskey PW; Schempf T; Williams AM; Bowers EMR; Waxman EL; Fu R	2021	Oct	Semin Ophthalmol	36	7	461-468		10.1080/08820538.2021.1890144	33641597	#216	Kalra 2021	Exclusion reason: title & abstract not relevant
Adoption of Telemedicine for Postoperative Follow-Up After Inpatient Cancer-Related Surgery.	Uppal A; Kothari AN; Scally CP; Roland CL; Bednarski BK; Katz MHG; Vauthey JN; Chang GJ	2022	Jul	JCO Oncol Pract	18	7	e1091-e1099		10.1200/OP.21.00819	35263166	#217	Uppal 2022	Exclusion reason: title & abstract not relevant
Digital Health Care in Public Private Partnership Mode.	Ganapathy K; Das S; Reddy S; Thaploo V; Nazneen A; Kosuru A; Shankar Nag U	2021	Dec	Telemed J E Health	27	12	1363-1371		10.1089/tmj.2020.0499	33819433	#218	Ganapathy 2021	Exclusion reason: title & abstract not relevant
Current state of telemedicine in the field of Hepatology in Spain: challenges, threats and next steps to follow for an intelligent digital transformation.	Crespo J; Cabezas J; Mateo Soler M; de la Cuadra-Grande A; Casado M√Å; Lazarus JV; Calleja JL	2023	May	Rev Esp Enferm Dig	115	5	248-258		10.17235/reed.2022.8918/2022	36043546	#219	Crespo 2023	Exclusion reason: title & abstract not relevant
The Contradictions of Telehealth User Experience in Chronic Obstructive Pulmonary Disease (COPD): A Qualitative Meta-Synthesis.	Brunton L; Bower P; Sanders C	2015		PLoS One	10	10	e0139561		10.1371/journal.pone.0139561	26465333	#220	Brunton 2015	Exclusion reason: title & abstract not relevant
Home care/outpatient versus hospital admission in mild acute pancreatitis: protocol of a multicentre, randomised controlled trial (PADI_2 trial).	Ram√≠rez-Maldonado E; Rodrigo-Rodrigo M; Lopez Gordo S; Sanchez A; Coronado Llanos D; Sanchez R; Vaz J; Fondevila C; Jorba-Martin R	2023	Jun	BMJ Open	13	6	e071265	ClinicalTrials.gov/NCT05360797	10.1136/bmjopen-2022-071265	37380212	#221	Ram√≠rez-Maldonado 2023	Exclusion reason: title & abstract not relevant
Action at a Distance: Geriatric Research during a Pandemic.	Nicol GE; Piccirillo JF; Mulsant BH; Lenze EJ	2020	May	J Am Geriatr Soc	68	5	922-925		10.1111/jgs.16443	32207542	#222	Nicol 2020	Exclusion reason: title & abstract not relevant
Teleoncology: The Youngest Pillar of Oncology.	Pareek P; Vishnoi JR; Kombathula SH; Vyas RK; Misra S	2020	Sep	JCO Glob Oncol	6		1455-1460		10.1200/GO.20.00295	32997540	#223	Pareek 2020	Exclusion reason: title & abstract not relevant
Tumor boards: optimizing the structure and improving efficiency of multidisciplinary management of patients with cancer worldwide.	El Saghir NS; Keating NL; Carlson RW; Khoury KE; Fallowfield L	2014		Am Soc Clin Oncol Educ Book			e461-6		10.14694/EdBook_AM.2014.34.e461	24857140	#224	ElSaghir 2014	Exclusion reason: title & abstract not relevant
Pharmaceutical care in hospitalized patients. (Management of the COVID-19 pandemic crisis. A new challenge for pharmacy services).	Sevilla-S√°nchez D; Tuset-Creus M	2020	Jun	Farm Hosp	44	7	28-31		10.7399/fh.11513	32533666	#225	Sevilla-S√°nchez 2020	Exclusion reason: title & abstract not relevant
Site of Care for COVID-19-Like Respiratory Illnesses.	Westfall JM; Jetty A; Petterson S; Jabbarpour Y	2021	Feb	J Am Board Fam Med	34	Suppl	S26-S28		10.3122/jabfm.2021.S1.200204	33622813	#226	Westfall 2021	Exclusion reason: title & abstract not relevant
Understanding nationwide readmissions after thyroid surgery.	Rios-Diaz AJ; Zheng R; Thibault DP; Crispo JAG; Willis AW; Willis AI	2019	Feb	Surgery	165	2	423-430		10.1016/j.surg.2018.09.007	30545657	#227	Rios-Diaz 2019	Exclusion reason: title & abstract not relevant
Canadian Association of Emergency Physicians position statement on acute ischemic stroke.	Harris D; Hall C; Lobay K; McRae A; Monroe T; Perry JJ; Shearing A; Wollam G; Goddard T; Lang E	2015	Mar	CJEM	17	2	217-26		10.1017/cem.2015.26	26120643	#228	Harris 2015	Exclusion reason: title & abstract not relevant
Intensive home treatment for patients in acute psychiatric crisis situations: a multicentre randomized controlled trial.	Cornelis J; Barakat A; Dekker J; Schut T; Berk S; Nusselder H; Ruhl N; Zoeteman J; Van R; Beekman A; Blankers M	2018	Feb	BMC Psychiatry	18	1	55	NTR/NTR6151	10.1186/s12888-018-1632-z	29486741	#229	Cornelis 2018	Exclusion reason: title & abstract not relevant
Comprehensive review of implications of COVID-19 on clinical outcomes of cancer patients and management of solid tumors during the pandemic.	Madan A; Siglin J; Khan A	2020	Dec	Cancer Med	9	24	9205-9218		10.1002/cam4.3534	33078903	#230	Madan 2020	Exclusion reason: title & abstract not relevant
Validation of a Smartphone Application in the Evaluation and Treatment of Acute Stroke in a Comprehensive Stroke Center.	Martins SCO; Weiss G; Almeida AG; Brondani R; Carbonera LA; de Souza AC; Martins MCO; Nasi G; Nasi LA; Batista C; Sousa FB; Rockenbach MABC; Gon√ßalves FM; Vedolin LM; Nogueira RG	2020	Jan	Stroke	51	1	240-246		10.1161/STROKEAHA.119.026727	31847753	#231	MartinsSCO 2020	Exclusion reason: title & abstract not relevant
A collaborative approach to meeting oncology challenges in island communities in the Asia-Pacific region.	Ward IG; Mel A; Soma A; Atalifo-Veu A; Karapetis CS; Yip D	2021	Jul	J Med Imaging Radiat Oncol	65	4	418-423		10.1111/1754-9485.13160	33666352	#232	Ward 2021	Exclusion reason: title & abstract not relevant
Inappropriate Hospital Stay of Patients Admitted Under Care of General Medicine Units: A retrospective study.	Al-Yarabi A; Al Balushi H; Al Hatmi K; Al Yahyaie R; Al Alawi AM; Al Zeedy K; Al Farhan H	2023	May	Sultan Qaboos Univ Med J	23	2	174-181		10.18295/squmj.6.2022.045	37377826	#233	Al-Yarabi 2023	Exclusion reason: title & abstract not relevant
OnkoRiskNET: a multicenter, interdisciplinary, telemedicine-based model to improve care for patients with a genetic tumor risk syndrome.	Tecklenburg J; Vajen B; Morlot S; Anders P; Memenga P; Link E; Baumann E; W√∂lffling S; Schr√∂ck E; Bergmann AK; Schlegelberger B	2022	Jun	BMC Health Serv Res	22	1	805		10.1186/s12913-022-08172-2	35729592	#234	Tecklenburg 2022	Exclusion reason: title & abstract not relevant
Clinical Research in Hepatology in the COVID-19 Pandemic and Post-Pandemic Era: Challenges and the Need for Innovation.	Verna EC; Serper M; Chu J; Corey K; Fix OK; Hoyt K; Page KA; Loomba R; Li M; Everson GT; Fried MW; Garcia-Tsao G; Terrault N; Lok AS; Chung RT; Reddy KR	2020	Nov	Hepatology	72	5	1819-1837		10.1002/hep.31491	32740969	#235	Verna 2020	Exclusion reason: title & abstract not relevant
Intraocular Hemorrhages and Retinopathy of Prematurity in the Telemedicine Approaches to Evaluating Acute-Phase Retinopathy of Prematurity (e-ROP) Study.	Daniel E; Ying GS; Siatkowski RM; Pan W; Smith E; Quinn GE	2017	Mar	Ophthalmology	124	3	374-381		10.1016/j.ophtha.2016.10.040	27986386	#236	Daniel 2017	Exclusion reason: title & abstract not relevant
Geriatric Health in Bangladesh during COVID-19: Challenges and Recommendations.	Hossain MM; Mazumder H; Tasnim S; Nuzhath T; Sultana A	2020	Aug-Oct	J Gerontol Soc Work	63	2025-07-06	724-727		10.1080/01634372.2020.1772932	32501147	#237	Hossain 2020	Exclusion reason: title & abstract not relevant
Predicting Inpatient Aggression in Forensic Services Using Remote Monitoring Technology: Qualitative Study of Staff Perspectives.	Greer B; Newbery K; Cella M; Wykes T	2019	Sep	J Med Internet Res	21	9	e15620		10.2196/15620	31538943	#238	Greer 2019	Exclusion reason: title & abstract not relevant
Beyond the lessons learned from the COVID-19 pandemic: opportunities to optimize clinical trial implementation in oncology.	Castelo-Branco L; Awada A; Pentheroudakis G; Perez-Gracia JL; Mateo J; Curigliano G; Banerjee S; Giuliani R; Lordick F; Cervantes A; Tabernero J; Peters S	2021	Oct	ESMO Open	6	5	100237		10.1016/j.esmoop.2021.100237	34411971	#239	Castelo-Branco 2021	Exclusion reason: title & abstract not relevant
Joining telehealth in rheumatology: a survey on the role played by personalized experience from patients' perspective.	Listorti E; Ferrara L; Adinolfi A; Gerardi MC; Ughi N; Tozzi VD; Epis OM	2023	Jun	BMC Health Serv Res	23	1	682		10.1186/s12913-023-09575-5	37349713	#240	Listorti 2023	Exclusion reason: title & abstract not relevant
Disparities in Telehealth Utilization Within Pediatric Gastroenterology: One Academic Center's Experience.	Puthenpura V; Du N; Hauptman L; Porto AF	2021	Aug	J Pediatr Gastroenterol Nutr	73	2	217-222		10.1097/MPG.0000000000003167	34016884	#241	Puthenpura 2021	Exclusion reason: title & abstract not relevant
Challenges in delivering rheumatology care during COVID-19 pandemic.	Nune A; Iyengar K; Ahmed A; Sapkota H	2020	Sep	Clin Rheumatol	39	9	2817-2821		10.1007/s10067-020-05312-z	32712743	#242	Nune 2020	Exclusion reason: title & abstract not relevant
Telemedicine for ophthalmic consultation services: use of a portable device and layering information for graders.	Woodward MA; Bavinger JC; Amin S; Blachley TS; Musch DC; Lee PP; Newman-Casey PA	2017	Feb	J Telemed Telecare	23	2	365-370		10.1177/1357633X16634544	26936864	#243	Woodward 2017	Exclusion reason: title & abstract not relevant
Electronic multidimensional health assessment questionnaire (eMDHAQ): past, present and future of a proposed single data management system for clinical care, research, quality improvement, and monitoring of long-term outcomes.	Pincus T	2016	Sep-Oct	Clin Exp Rheumatol	34	5 Suppl 101	S17-S33			27762195	#244	Pincus 2016	Exclusion reason: title & abstract not relevant
Perceptions of Home Dialysis Training and Experience Among US Nephrology Fellows.	Gupta N; Taber-Hight EB; Miller BW	2021	May	Am J Kidney Dis	77	5	713-718.e1		10.1053/j.ajkd.2020.09.014	33212206	#245	Gupta 2021	Exclusion reason: title & abstract not relevant
Survey of the Impact of COVID-19 on Oncologists' Decision Making in Cancer.	√úr√ºn Y; Hussain SA; Bakouny Z; Castellano D; Kƒ±lƒ±√ßkap S; Morgan G; Mckay RR; Pels K; Schmidt A; Doroshow DB; Sch√ºtz F; Albiges L; Lopes G; Catto JWF; Peters S; Choueiri TK	2020	Aug	JCO Glob Oncol	6		1248-1257		10.1200/GO.20.00300	32755479	#246	√úr√ºn 2020	Exclusion reason: title & abstract not relevant
Silver linings: Observed reductions in aggression and use of restraints and seclusion in psychiatric inpatient care during COVID-19.	Martin K; Arbour S; McGregor C; Rice M	2022	Apr	J Psychiatr Ment Health Nurs	29	2	381-385		10.1111/jpm.12752	33704877	#247	Martin 2022	Exclusion reason: title & abstract not relevant
Implementation of a hepatology and gastroenterology teleconsultation for our penitentiary center.	Cerezo-Ruiz A; Montero-√Ålvarez JL; De Juan-Ram√≠rez J	2021	Oct	Rev Esp Enferm Dig	113	10	736-737		10.17235/reed.2021.7985/2021	33761752	#248	Cerezo-Ruiz 2021	Exclusion reason: title & abstract not relevant
Virtual Oncology Appointments during the Initial Wave of the COVID-19 Pandemic: An International Survey of Patient Perspectives.	Loree JM; Dau H; Rebiƒá N; Howren A; Gastonguay L; McTaggart-Cowan H; Gill S; Raghav K; De Vera MA	2021	Jan	Curr Oncol	28	1	671-677		10.3390/curroncol28010065	33499380	#249	Loree 2021	Exclusion reason: title & abstract not relevant
Dementia 360 ECHO: Using technology to facilitate diagnosis and treatment.	Lindauer A; Wild K; Natonson A; Mattek N; Wolf M; Steeves-Reece A; Messecar D	2022	Apr-Jun	Gerontol Geriatr Educ	43	2	202-208		10.1080/02701960.2020.1835658	33078687	#250	Lindauer 2022	Exclusion reason: title & abstract not relevant
Barriers to home dialysis: Unraveling the tapestry of policy.	Fissell RB; Cavanaugh KL	2020	Nov	Semin Dial	33	6	499-504		10.1111/sdi.12939	33210358	#251	Fissell 2020	Exclusion reason: title & abstract not relevant
Universal electronic consultation (e-consultation) program of a cardiology service. Long-term results.	Rey-Aldana D; Cinza-Sanjurjo S; Portela-Romero M; L√≥pez-Barreiro JL; Garcia-Castelo A; Pazos-Mareque JM; Maz√≥n-Ramos P; Gonz√°lez-Juanatey JR	2022	Feb	Rev Esp Cardiol (Engl Ed)	75	2	159-165		10.1016/j.rec.2020.11.017	33579644	#252	Rey-Aldana 2022	Exclusion reason: title & abstract not relevant
Physician Health Care Visits for Mental Health and Substance Use During the COVID-19 Pandemic in Ontario, Canada.	Myran DT; Cantor N; Rhodes E; Pugliese M; Hensel J; Taljaard M; Talarico R; Garg AX; McArthur E; Liu CW; Jeyakumar N; Simon C; McFadden T; Gerin-Lajoie C; Sood MM; Tanuseputro P	2022	Jan	JAMA Netw Open	5	1	e2143160		10.1001/jamanetworkopen.2021.43160	35061041	#253	Myran 2022	Exclusion reason: title & abstract not relevant
Experiences of front-line health professionals in the delivery of telehealth: a qualitative study.	MacNeill V; Sanders C; Fitzpatrick R; Hendy J; Barlow J; Knapp M; Rogers A; Bardsley M; Newman SP	2014	Jul	Br J Gen Pract	64	624	e401-7		10.3399/bjgp14X680485	24982492	#254	MacNeill 2014	Exclusion reason: title & abstract not relevant
Generating new telehealth services using a whole of community approach: experience in regional Queensland.	Smith AC; Caffery LJ; Saunders R; Bradford NK; Gray LC	2014	Oct	J Telemed Telecare	20	7	365-9		10.1177/1357633X14552371	25399996	#255	Smith 2014	Exclusion reason: title & abstract not relevant
A virtual evaluation of options for managing risk of hospital congestion with minimum intervention.	Hou W; Qin S; Thompson CH	2022	Aug	Sci Rep	12	1	14634		10.1038/s41598-022-18570-5	36030303	#256	Hou 2022	Exclusion reason: title & abstract not relevant
Switching to teleconsultation for rheumatology in the wake of the COVID-19 pandemic: feasibility and patient response in India.	Shenoy P; Ahmed S; Paul A; Skaria TG; Joby J; Alias B	2020	Sep	Clin Rheumatol	39	9	2757-2762		10.1007/s10067-020-05200-6	32474883	#257	Shenoy 2020	Exclusion reason: title & abstract not relevant
Experiences of home and institution in a secured nursing home ward in The Netherlands: A participatory intervention study.	Klaassens M; Meijering L	2015	Aug	J Aging Stud	34		92-102		10.1016/j.jaging.2015.05.002	26162729	#258	Klaassens 2015	Exclusion reason: title & abstract not relevant
Digital Health Transition in Rheumatology: A Qualitative Study.	M√ºhlensiepen F; Kurkowski S; Krusche M; Mucke J; Prill R; Heinze M; Welcker M; Schulze-Koops H; Vuillerme N; Schett G; Knitza J	2021	Mar	Int J Environ Res Public Health	18	5			10.3390/ijerph18052636	33807952	#259	M√ºhlensiepen 2021	Exclusion reason: title & abstract not relevant
Behind the numbers and the panic of a viral pandemic: fixed restrictive oncology guidance may jeopardize patients' survival.	Mauri D; Tzachanis D; Valachis A; Kamposioras K; Tolia M; Dambrosio M; Zarkavelis G; Gkoura S; Gazouli I; De Lorenzo F; Apostolidis K	2020	May-Jun	J BUON	25	3	1277-1280			32862566	#260	Mauri 2020	Exclusion reason: title & abstract not relevant
Use of video consultations in an outpatient rheumatology clinic.	Tveter AT; Provan SA; Moholt E; Bergsmark K; √òster√•s N	2021	May	Tidsskr Nor Laegeforen	141	8			10.4045/tidsskr.20.0882	34047170	#261	Tveter 2021	Exclusion reason: title & abstract not relevant
Lessons learned and keys to success: Provider experiences during the implementation of virtual oncology tumor boards in the era of COVID-19.	Perlmutter B; Said SA; Hossain MS; Simon R; Joyce D; Walsh RM; Augustin T	2022	Mar	J Surg Oncol	125	4	570-576		10.1002/jso.26784	34994401	#262	Perlmutter 2022	Exclusion reason: title & abstract not relevant
Ethical issues related to the use of gerontechnology in older people care: A scoping review.	Sundgren S; Stolt M; Suhonen R	2020	Feb	Nurs Ethics	27	1	88-103		10.1177/0969733019845132	31113266	#263	Sundgren 2020	Exclusion reason: title & abstract not relevant
Cross-cultural comparison of long-term care in the United States and Finland: Research done through a short-term study-abroad experience.	Kruger TM; Gilland S; Frank JB; Murphy BC; English C; Meade J; Morrow K; Rush E	2017	Jan-Mar	Gerontol Geriatr Educ	38	1	104-118		10.1080/02701960.2016.1232591	27635462	#265	Kruger 2017	Exclusion reason: title & abstract not relevant
COVID-19 and practice transformation: Building an office-based opioid treatment program in a family medicine residency practice.	Colistra AL; Chung YK; Harbove S; Taveras YJ; Letcher A; Biery N; Keister DM	2023	Jun	Fam Syst Health	41	2	235-239		10.1037/fsh0000774	36548043	#266	Colistra 2023	Exclusion reason: title & abstract not relevant
Increasing Participation in a Substance Misuse Programs: Lessons Learned for Implementing Telehealth Solutions During the COVID-19 Pandemic.	Rosen D	2021	Jan	Am J Geriatr Psychiatry	29	1	24-26		10.1016/j.jagp.2020.10.004	33153870	#267	Rosen 2021	Exclusion reason: title & abstract not relevant
The tele-transition of toxicity management in routine oncology care during the severe acute respiratory syndrome (SARS-CoV-2) pandemic.	Rasschaert M; Vanclooster P; Mertens T; Roelant E; Lesage K; Prenen H; Verlinden A; van Brussel I; Ravelingien J; Janssens A; Van Dam P; Peeters M	2021	Apr	Br J Cancer	124	8	1366-1372		10.1038/s41416-020-01235-3	33558713	#268	Rasschaert 2021	Exclusion reason: title & abstract not relevant
Correct use of telemedicine in gastroenterology, hepatology, and endoscopy during and after the COVID-19 pandemic: Recommendations from the Italian association of hospital gastroenterologists and endoscopists (AIGO).	Costantino A; Bortoluzzi F; Giuffr√® M; Vassallo R; Montalbano LM; Monica F; Canova D; Checchin D; Fedeli P; Marmo R; Elli L	2021	Oct	Dig Liver Dis	53	10	1221-1227		10.1016/j.dld.2021.06.032	34312103	#269	Costantino 2021	Exclusion reason: title & abstract not relevant
Patient's perspective on the implementation of measures to contain the SARS-CoV-2 pandemic in a Portuguese Gastroenterology Department.	Gomes C; Pinho R; Ponte A; Silva JC; Afecto E; Correia J; Carvalho J	2021	Apr	Eur J Gastroenterol Hepatol	33	4	527-532		10.1097/MEG.0000000000001942	32976191	#270	Gomes 2021	Exclusion reason: title & abstract not relevant
Kidney-Related Research in the United States: A Position Statement From the National Kidney Foundation and the American Society of Nephrology.	Murray R; Zimmerman T; Agarwal A; Palevsky PM; Quaggin S; Rosas SE; Kramer H	2021	Aug	Am J Kidney Dis	78	2	161-167		10.1053/j.ajkd.2021.04.006	33984405	#271	Murray 2021	Exclusion reason: title & abstract not relevant
Caring for children and adolescents with type 1 diabetes mellitus: Italian Society for Pediatric Endocrinology and Diabetology (ISPED) statements during COVID-19 pandemia.	d'Annunzio G; Maffeis C; Cherubini V; Rabbone I; Scaramuzza A; Schiaffini R; Minuto N; Piccolo G; Maghnie M	2020	Oct	Diabetes Res Clin Pract	168		108372		10.1016/j.diabres.2020.108372	32827594	#272	d'Annunzio 2020	Exclusion reason: title & abstract not relevant
Medical student remote eConsult participation during the COVID-19 pandemic.	Kopp AR; Rikin S; Cassese T; Berger MA; Raff AC; Gendlina I	2021	Feb	BMC Med Educ	21	1	120		10.1186/s12909-021-02562-6	33618711	#273	Kopp 2021	Exclusion reason: title & abstract not relevant
Acute neurological care in north-east Germany with telemedicine support (ANNOTeM): protocol of a multi-center, controlled, open-label, two-arm intervention study.	Weber JE; Angermaier A; Bollweg K; Erdur H; Ernst S; Fl√∂el A; Gorski C; Kandil FI; Kinze S; Kleinsteuber K; Kurth T; Schmehl I; Theen S; Endres M; Audebert HJ	2020	Aug	BMC Health Serv Res	20	1	755		10.1186/s12913-020-05576-w	32807159	#274	Weber 2020	Exclusion reason: title & abstract not relevant
Telemedicine implementation in family medicine: Undergraduate clerkship during COVID-19 pandemic.	Cain R; Shafer Klink D; Yunus S	2020	Nov	Med Educ	54	11	1064-1065		10.1111/medu.14313	32959423	#275	Cain 2020	Exclusion reason: title & abstract not relevant
Impact of the COVID-19 Pandemic on Nephrology Fellow Training and Well-Being in the United States: A National Survey.	Pivert KA; Boyle SM; Halbach SM; Chan L; Shah HH; Waitzman JS; Mehdi A; Norouzi S; Sozio SM	2021	May	J Am Soc Nephrol	32	5	1236-1248		10.1681/ASN.2020111636	33658283	#276	Pivert 2021	Exclusion reason: title & abstract not relevant
Rapid Implementation of Inpatient Telepalliative Medicine Consultations During COVID-19 Pandemic.	Humphreys J; Schoenherr L; Elia G; Saks NT; Brown C; Barbour S; Pantilat SZ	2020	Jul	J Pain Symptom Manage	60	1	e54-e59		10.1016/j.jpainsymman.2020.04.001	32283219	#277	Humphreys 2020	Exclusion reason: title & abstract not relevant
Keeping care connected: e-Consultation program improves access to nephrology care.	Schettini P; Shah KP; O'Leary CP; Patel MP; Anderson JB; Cho AH; Long AL; Bosworth HB; Cameron CB	2019	Apr	J Telemed Telecare	25	3	142-150		10.1177/1357633X17748350	29285981	#278	Schettini 2019	Exclusion reason: title & abstract not relevant
Provider Satisfaction from a New Telepsychiatry Inpatient Consultation Service.	Yoon MS; Martin KB; Marraccini RL; Norris ER	2021	Oct	Telemed J E Health	27	10	1129-1135		10.1089/tmj.2020.0317	33471599	#279	Yoon 2021	Exclusion reason: title & abstract not relevant
Designing and Implementing a Novel Virtual Rounds Curriculum for Medical Students' Internal Medicine Clerkship During the COVID-19 Pandemic.	Sukumar S; Zakaria A; Lai CJ; Sakumoto M; Khanna R; Choi N	2021	Mar	MedEdPORTAL	17		11106		10.15766/mep_2374-8265.11106	33768143	#280	Sukumar 2021	Exclusion reason: title & abstract not relevant
Blood pressure telemonitoring and telemedicine for hypertension management-positions, expectations and feasibility of Latin-American practitioners. SURVEY carried out by several cardiology and hypertension societies of the Americas.	Piskorz D; D√≠az-Barreiro LA; L√≥pez Santi R; M√∫nera A; Molina DI; Barroso WS; Wyss F; Ponte Negretti C; Galv√°n Oseguera H; Palomo S; D√≠az-D√≠az E; Rosas Peralta M; Ch√°vez Mendoza A; Alvarez Lopez H; Garc√≠a Zamora S; Pe√±aherrera Pati√±o E; Guerra L√≥pez A; Puente Barragan A	2022	Dec	Blood Press	31	1	236-244		10.1080/08037051.2022.2123781	36123802	#281	Piskorz 2022	Exclusion reason: title & abstract not relevant
A crisis is also an opportunity: GP teachers' views on continuing clinical placements in general practice during the evolving COVID-19 pandemic.	Wallis KA; Smith J; Henderson M; Yates N; Sturman N; Askew DA	2022	Mar	Aust J Gen Pract	51	3	167-170		10.31128/AJGP-10-21-6203	35224589	#282	Wallis 2022	Exclusion reason: title & abstract not relevant
Experiences with telemedicine among family medicine residents at king saud university medical city during the COVID-19 pandemic: a cross-sectional study.	AlFawaz I; Alrasheed AA	2023	May	BMC Med Educ	23	1	313		10.1186/s12909-023-04295-0	37147620	#283	AlFawaz 2023	Exclusion reason: title & abstract not relevant
Virtual family-centered rounds: a quality improvement initiative to adapt inpatient care during COVID-19 using a human-centred participatory design approach.	Buba M; Dulude C; O'Donnell R; Rowan-Legg A; Sloan M; Nelson M; King WJ	2023	Jun	BMC Pediatr	23	1	289		10.1186/s12887-023-04091-1	37312074	#284	Buba 2023	Exclusion reason: title & abstract not relevant
Cost of home hospitalization versus inpatient hospitalization inclusive of a 30-day post-acute period.	Saenger PM; Ornstein KA; Garrido MM; Lubetsky S; Bollens-Lund E; DeCherrie LV; Leff B; Siu AL; Federman AD	2022	May	J Am Geriatr Soc	70	5	1374-1383		10.1111/jgs.17706	35212391	#285	Saenger 2022	Exclusion reason: title & abstract not relevant
Implementing and Optimizing Inpatient Access to Dermatology Consultations via Telemedicine: An Experiential Study.	Dhaduk K; Miller D; Schliftman A; Athar A; Al Aseri ZA; Echevarria A; Hale B; Scurlock C; Becker C	2021	Jan	Telemed J E Health	27	1	68-73		10.1089/tmj.2019.0267	32294027	#286	Dhaduk 2021	Exclusion reason: title & abstract not relevant
Telemedicine as an instrument for cardiological consultation during the COVID-19 pandemic.	Rold√°n-G√≥mez FJ; Jord√°n-R√≠os A; Alvarez-Sangabriel A; Gu√≠zar-S√°nchez C; P√©rez-de-Isla L; Lasses-Ojeda LA; Dom√≠nguez-Rivera DU; Correa-Carrera RP; Coss√≠o-Aranda JE	2020		Arch Cardiol Mex	90	Supl	88-93		10.24875/ACM.M20000065	32523140	#287	Rold√°n-G√≥mez 2020	Exclusion reason: title & abstract not relevant
Will virtual multidisciplinary team meetings become the norm for musculoskeletal oncology care following the COVID-19 pandemic? - experience from a tertiary sarcoma centre.	Rajasekaran RB; Whitwell D; Cosker TDA; Gibbons CLMH; Carr A	2021	Jan	BMC Musculoskelet Disord	22	1	18		10.1186/s12891-020-03925-8	33402136	#288	Rajasekaran 2021	Exclusion reason: title & abstract not relevant
Post-acute Ambulatory Care Service Use Among Patients Discharged Home After Stroke or TIA: The Cluster-randomized COMPASS Study.	Kucharska-Newton AM; Halladay JR; Psioda MA; Jones SB; Johnson AM; Coleman SW; Cummings DM; Freburger JK; Daras LC; Rosamond WD; Duncan PW; Bushnell CD	2023	Mar	Med Care	61	3	137-144	ClinicalTrials.gov/NCT02588664	10.1097/MLR.0000000000001798	36729552	#289	Kucharska-Newton 2023	Exclusion reason: title & abstract not relevant
Spending On Care After Surgery Driven By Choice Of Care Settings Instead Of Intensity Of Services.	Chen LM; Norton EC; Banerjee M; Regenbogen SE; Cain-Nielsen AH; Birkmeyer JD	2017	Jan	Health Aff (Millwood)	36	1	83-90		10.1377/hlthaff.2016.0668	28069850	#290	Chen 2017	Exclusion reason: title & abstract not relevant
Association of a Bundled Hospital-at-Home and 30-Day Postacute Transitional Care Program With Clinical Outcomes and Patient Experiences.	Federman AD; Soones T; DeCherrie LV; Leff B; Siu AL	2018	Aug	JAMA Intern Med	178	8	1033-1040		10.1001/jamainternmed.2018.2562	29946693	#291	Federman 2018	Exclusion reason: title & abstract not relevant
Telepsychiatry Consultation for Medical and Surgical Inpatient Units.	Graziane JA; Gopalan P; Cahalane J	2018	Jan-Feb	Psychosomatics	59	1	62-66		10.1016/j.psym.2017.08.008	28918164	#292	Graziane 2018	Exclusion reason: title & abstract not relevant
Ad hoc Participation in Professional Tele-Collaboration Platforms.	Staemmler M; Rimmler B; M√ºnch H; Engelmann U; Sturm J	2017		Stud Health Technol Inform	236		55-62			28508779	#293	Staemmler 2017	Exclusion reason: title & abstract not relevant
Rapid Implementation of an Inpatient Telehealth Program during the COVID-19 Pandemic.	Hron JD; Parsons CR; Williams LA; Harper MB; Bourgeois FC	2020	May	Appl Clin Inform	11	3	452-459		10.1055/s-0040-1713635	32610350	#294	Hron 2020	Exclusion reason: title & abstract not relevant
Impact of Hematology Electronic Consultations on Utilization of Referrals and Patient Outcomes in an Integrated Health Care System.	Dosani T; Xiang J; Wang K; Deng Y; Connell NT; Connery D; Levin F; Roy A; Wadia RJ; Wong EY; Rose MG	2022	Apr	JCO Oncol Pract	18	4	e564-e573		10.1200/OP.21.00420	34914541	#295	Dosani 2022	Exclusion reason: title & abstract not relevant
A snapshot on radiotherapy for head and neck cancer patients during the COVID-19 pandemic: a survey of the Italian Association of Radiotherapy and Clinical Oncology (AIRO) head and neck working group.	De Felice F; D'Angelo E; Ingargiola R; Iacovelli NA; Alterio D; Franco P; Bonomo P; Merlotti A; Bacigalupo A; Maddalo M; Di Rito A; Fanetti G; D'Onofrio I; Dionisi F; Miccich√® F; Trignani M; Musio D; Paiar F; Romanello DA; Donato V; Orlandi E	2021	Feb	Radiol Med	126	2	343-347		10.1007/s11547-020-01296-7	33025304	#296	DeFelice 2021	Exclusion reason: title & abstract not relevant
Sociodemographic Disparities in Outpatient Cardiology Telemedicine During the COVID-19 Pandemic.	Wang X; Hidrue MK; Del Carmen MG; Weiner RB; Wasfy JH	2021	Aug	Circ Cardiovasc Qual Outcomes	14	8	e007813		10.1161/CIRCOUTCOMES.121.007813	34293931	#297	Wang 2021	Exclusion reason: title & abstract not relevant
Casting a Health Equity Lens on Endocrinology and Diabetes.	Golden SH; Joseph JJ; Hill-Briggs F	2021	Mar	J Clin Endocrinol Metab	106	4	e1909-e1916		10.1210/clinem/dgaa938	33496788	#298	Golden 2021	Exclusion reason: title & abstract not relevant
Drivers and Barriers to Acceptance of Web-Based Aftercare of Patients in Inpatient Routine Care: A Cross-Sectional Survey.	Hennemann S; Beutel ME; Zwerenz R	2016	Dec	J Med Internet Res	18	12	e337		10.2196/jmir.6003	28011445	#299	Hennemann 2016	Exclusion reason: title & abstract not relevant
Inpatient virtual shared medical appointments to improve health literacy, increase patient self-efficacy, and reduce provider burnout in acute cerebrovascular pathology patients and their caregivers: a pilot study.	Mahajan UV; Sharma N; Maynard M; Kang L; Labak CM; Raghavan A; Sajatovic M; Hoffer A; Shammassian BH; Wright JM; Zhou X; Wright CH	2022	Jun	Neurosurg Focus	52	6	E12		10.3171/2022.4.FOCUS21764	35921191	#300	Mahajan 2022	Exclusion reason: title & abstract not relevant
Conducting a supportive oncology clinical trial during the COVID-19 pandemic: challenges and strategies.	Deng J; Lukens JN; Cohn JC; McMenamin E; Murphy B; Spinelli BA; Murphy N; Steinmetz AK; Landriau MA; Lin A	2022	Nov	Trials	23	1	927	ClinicalTrials.gov/NCT03030859	10.1186/s13063-022-06804-w	36348346	#301	Deng 2022	Exclusion reason: title & abstract not relevant
Experiences of older people following the introduction of consumer-directed care to home care packages: A qualitative descriptive study.	Day J; Thorington Taylor AC; Hunter S; Summons P; van der Riet P; Harris M; Maguire J; Dilworth S; Jeong S; Bellchambers H; Haydon G; Higgins I	2018	Dec	Australas J Ageing	37	4	275-282		10.1111/ajag.12553	29896917	#302	Day 2018	Exclusion reason: title & abstract not relevant
Fall concern about older persons shifts to carers as changing health policy focuses on family, home-based care.	Ang SGM; O'Brien AP; Wilson A	2018	Jan	Singapore Med J	59	1	2025-11-09		10.11622/smedj.2018005	29376188	#303	AngSGM 2018	Exclusion reason: title & abstract not relevant
Rapid Deployment of Inpatient Telemedicine In Response to COVID-19 Across Three Health Systems.	Vilendrer S; Patel B; Chadwick W; Hwa M; Asch S; Pageler N; Ramdeo R; Saliba-Gustafsson EA; Strong P; Sharp C	2020	Jul	J Am Med Inform Assoc	27	7	1102-1109		10.1093/jamia/ocaa077	32495830	#304	Vilendrer 2020	Exclusion reason: title & abstract not relevant
Design and Implementation of a Telecardiology System for Mobile Devices.	Cinaglia P; Tradigo G; Guzzi PH; Veltri P	2015	Sep	Interdiscip Sci	7	3	266-74		10.1007/s12539-015-0267-8	26223546	#305	Cinaglia 2015	Exclusion reason: title & abstract not relevant
Development, implementation, and effects of a cancer center's exercise-oncology program.	Santa Mina D; Au D; Auger LE; Alibhai SMH; Matthew AG; Sabiston CM; Oh P; Ritvo PG; Chang EB; Jones JM	2019	Oct	Cancer	125	19	3437-3447		10.1002/cncr.32297	31206630	#306	SantaMina 2019	Exclusion reason: title & abstract not relevant
Trends analysis of specialized palliative care services in 51 countries of the WHO European region in the last 14‚Äâyears.	Arias-Casais N; L√≥pez-Fidalgo J; Garralda E; Pons JJ; Rhee JY; Lukas R; de Lima L; Centeno C	2020	Sep	Palliat Med	34	8	1044-1056		10.1177/0269216320931341	32519584	#307	Arias-Casais 2020	Exclusion reason: title & abstract not relevant
Usability and Workflow Evaluation of "RhEumAtic Disease activitY" (READY). A Mobile Application for Rheumatology Patients and Providers.	Yen PY; Lara B; Lopetegui M; Bharat A; Ardoin S; Johnson B; Mathur P; Embi PJ; Curtis JR	2016	Nov	Appl Clin Inform	7	4	1007-1024		10.4338/ACI-2016-03-RA-0036	27803949	#308	Yen 2016	Exclusion reason: title & abstract not relevant
Evaluation of a Multisite Nurse-Led Mobility Plan.	Workman CA; Davies CC; Ogle KC; Arthur C; Tussey K	2020	Dec	J Nurs Adm	50	12	649-654		10.1097/NNA.0000000000000953	33181525	#309	Workman 2020	Exclusion reason: title & abstract not relevant
Viability of mobile applications for remote support of radiotherapy patients.	Cunha CE; Fernandes R; Santos CX; Boccaletti KW; Pellizzon ACA; Barbosa JHO	2019		Rev Assoc Med Bras (1992)	65	10	1321-1326		10.1590/1806-9282.65.10.1321	31721966	#310	Cunha 2019	Exclusion reason: title & abstract not relevant
Evaluation of attitudes towards telemedicine as a basis for successful implementation: A cross-sectional survey among postgraduate trainees in family medicine in Germany.	Waschkau A; Fl√§gel K; Goetz K; Steinh√§user J	2020	Nov	Z Evid Fortbild Qual Gesundhwes	156-157		75-81		10.1016/j.zefq.2020.07.001	32859557	#311	Waschkau 2020	Exclusion reason: title & abstract not relevant
Adapting care for older cancer patients during the COVID-19 pandemic: Recommendations from the International Society of Geriatric Oncology (SIOG) COVID-19 Working Group.	Battisti NML; Mislang AR; Cooper L; O'Donovan A; Audisio RA; Cheung KL; Sarri√≥ RG; Stauder R; Soto-Perez-de-Celis E; Jaklitsch M; Williams GR; O'Hanlon S; Alam M; Cairo C; Colloca G; Gil LA Jr; Sattar S; Kantilal K; Russo C; Lichtman SM; Brain E; Kanesvaran R; Wildiers H	2020	Nov	J Geriatr Oncol	11	8	1190-1198		10.1016/j.jgo.2020.07.008	32709495	#313	BattistiNML 2020	Exclusion reason: title & abstract not relevant
The Virtual Hospitalist: A Single-Site Implementation Bringing Hospitalist Coverage to Critical Access Hospitals.	Kuperman EF; Linson EL; Klefstad K; Perry E; Glenn K	2018	Nov	J Hosp Med	13	11	759-763		10.12788/jhm.3061	30255859	#314	Kuperman 2018	Exclusion reason: title & abstract not relevant
Impact of the COVID-19 Pandemic on Health Care Utilization in a Large Integrated Health Care System: Retrospective Cohort Study.	Xu S; Glenn S; Sy L; Qian L; Hong V; Ryan DS; Jacobsen S	2021	Apr	J Med Internet Res	23	4	e26558		10.2196/26558	33882020	#315	Xu 2021	Exclusion reason: title & abstract not relevant
Evaluation of medical practices in oncology in the context of the COVID-19 pandemic in France: Physicians' point of view: the PRATICOVID study.	Helissey C; Cessot A; Boudin L; Romeo E; Prieux C; Ghebriou D; Schernberg A; Grellier N; Joly C; Bauduceau O; Thibault C; Mamou E; Raynal G; Serey Eiffel S; Le Floch H; Ricard D; Brureau L	2020	Dec	Cancer Med	9	23	8875-8883		10.1002/cam4.3503	33022134	#316	Helissey 2020	Exclusion reason: title & abstract not relevant
Bridging the Distance in the Caribbean: Telemedicine as a means to build capacity for care in paediatric cancer and blood disorders.	Adler E; Alexis C; Ali Z; Allen U; Bartels U; Bick C; Bird-Compton J; Bodkyn C; Boyle R; De Young S; Fleming-Carroll B; Gupta S; Ingram-Martin P; Irwin M; Kirby-Allen M; McLean-Salmon S; Mihelcic P; Richards-Dawson MA; Reece-Mills M; Shaikh F; Sinquee-Brown C; Thame M; Weitzman S; Wharfe G; Blanchette V	2015		Stud Health Technol Inform	209		2025-08-01			25980698	#317	Adler 2015	Exclusion reason: title & abstract not relevant
Cardiology electronic consultations: Efficient and safe, but consultant satisfaction is equivocal.	Bauer BS; Nguyen-Phan AL; Ong MK; Ziaeian B; Nguyen KL	2020	Jul	J Telemed Telecare	26	6	341-348		10.1177/1357633X19828130	30803322	#318	Bauer 2020	Exclusion reason: title & abstract not relevant
Effectiveness of Virtual vs In-Person Inhaler Education for Hospitalized Patients With Obstructive Lung Disease: A Randomized Clinical Trial.	Press VG; Arora VM; Kelly CA; Carey KA; White SR; Wan W	2020	Jan	JAMA Netw Open	3	1	e1918205	ClinicalTrials.gov/NCT02611531	10.1001/jamanetworkopen.2019.18205	31899529	#320	Press 2020	Exclusion reason: title & abstract not relevant
Investigating factors influencing the adoption of e-Health in developing countries: A patient's perspective.	Hoque MR; Bao Y; Sorwar G	2017	Jan	Inform Health Soc Care	42	1	2017-01-01		10.3109/17538157.2015.1075541	26865037	#321	Hoque 2017	Exclusion reason: title & abstract not relevant
Dying at home: a qualitative study of family carers' views of support provided by GPs community staff.	Seamark D; Blake S; Brearley SG; Milligan C; Thomas C; Turner M; Wang X; Payne S	2014	Dec	Br J Gen Pract	64	629	e796-803		10.3399/bjgp14X682885	25452545	#322	Seamark 2014	Exclusion reason: title & abstract not relevant
Cardiology electronic consultation (e-consult) use by primary care providers at VA medical centres in New England.	Kim EJ; Orlander JD; Afable M; Pawar S; Cutrona SL; Simon SR; Strymish J; Vimalananda VG	2019	Jul	J Telemed Telecare	25	6	370-377		10.1177/1357633X18774468	29754562	#323	Kim 2019	Exclusion reason: title & abstract not relevant
Optimising Secondary Prevention and Cardiac Rehabilitation for Atherosclerotic Cardiovascular Disease During the COVID-19 Pandemic: A Position Statement From the Cardiac Society of Australia and New Zealand (CSANZ).	Nicholls SJ; Nelson M; Astley C; Briffa T; Brown A; Clark R; Colquhoun D; Gallagher R; Hare DL; Inglis S; Jelinek M; O'Neil A; Tirimacco R; Vale M; Redfern J	2020	Jul	Heart Lung Circ	29	7	e99-e104		10.1016/j.hlc.2020.04.007	32473781	#324	Nicholls 2020	Exclusion reason: title & abstract not relevant
Breast Cancer Management During COVID-19 Pandemic in Madrid: Surgical Strategy.	Brenes S√°nchez JM; Picado AL; Olivares Crespo ME; Garc√≠a S√°enz J√Å; De La Plata Merlo RM; De La Muela MH	2021	Feb	Clin Breast Cancer	21	1	e128-e135		10.1016/j.clbc.2020.10.006	33223393	#325	BrenesS√°nchez 2021	Exclusion reason: title & abstract not relevant
Cost-Effectiveness of a New Outpatient Pulmonology Care Model Based on Physician-to-Physician Electronic Consultation.	√Ålvarez-Doba√±o JM; Toubes M; Novo-Platas J√Å; Reyes-Sant√≠as F; Atienza G; Portela M; R√°bade C; Lourido T; Casal A; Rodr√≠guez-Garc√≠a C; Riveiro V; Abelleira R; Ricoy J; Rodr√≠guez-N√∫√±ez N; Zamarr√≥n C; Calle F; Gude F; Vald√©s L	2022		Can Respir J	2022		2423272		10.1155/2022/2423272	36353446	#326	√Ålvarez-Doba√±o 2022	Exclusion reason: title & abstract not relevant
Determining factors that influence parents' perceptions of telehealth provided in a pediatric gastroenterological practice: A quality improvement project.	Dempsey CM; Serino-Cipoletta JM; Marinaccio BD; O'Malley KA; Goldberg NE; Dolan CM; Parker-Hartigan L; Williams LS; Vessey JA	2022	Jan-Feb	J Pediatr Nurs	62		36-42		10.1016/j.pedn.2021.11.023	34894421	#327	Dempsey 2022	Exclusion reason: title & abstract not relevant
2019 Italian Society of Cardiology Census on telemedicine in cardiovascular disease: a report from the working group on telecardiology and informatics.	Brunetti ND; Molinari G; Acquistapace F; Zimotti T; Parati G; Indolfi C; Fedele F; Carugo S	2020		Open Heart	7	1	e001157		10.1136/openhrt-2019-001157	32206315	#328	Brunetti 2020	Exclusion reason: title & abstract not relevant
Resumption of activity in gastroenterology departments. Recommendations by SEPD, AEEH, GETECCU and AEG.	Crespo J; Andrade R; Alberca de Las Parras F; Balaguer F; Barreiro-de Acosta M; Bujanda L; Guti√©rrez A; Jorquera F; Iglesias-Garc√≠a J; S√°nchez-Yag√ºe A; Calleja JL	2020	Jun-Jul	Gastroenterol Hepatol	43	6	332-347		10.1016/j.gastrohep.2020.04.001	32409107	#329	Crespo 2020	Exclusion reason: title & abstract not relevant
Moving on: How to switch young people with chronic intestinal failure from pediatric to adult care. a position statement by italian society of gastroenterology and hepatology and nutrition (SIGENP) and italian society of artificial nutrition and metabolis	Diamanti A; Capriati T; Lezo A; Spagnuolo MI; Gandullia P; Norsa L; Lacitignola L; Santarpia L; Guglielmi FW; De Francesco A; Pironi L	2020	Oct	Dig Liver Dis	52	10	1131-1136		10.1016/j.dld.2020.07.032	32868212	#330	Diamanti 2020	Exclusion reason: title & abstract not relevant
Exploring the Impact of the Rational Antibiotic Use System on Hospital Performance: The Direct Effect and the Spillover Effect.	Guo S; Du W; Chen S; Guo X; Ju X	2019	Sep	Int J Environ Res Public Health	16	18			10.3390/ijerph16183463	31540354	#331	Guo 2019	Exclusion reason: title & abstract not relevant
Rapid Implementation of a Diabetes Telemedicine Clinic During the Coronavirus Disease 2019 Outbreak: Our Protocol, Experience, and Satisfaction Reports in Saudi Arabia.	Al-Sofiani ME; Alyusuf EY; Alharthi S; Alguwaihes AM; Al-Khalifah R; Alfadda A	2021	Mar	J Diabetes Sci Technol	15	2	329-338		10.1177/1932296820947094	32762362	#332	Al-Sofiani 2021	Exclusion reason: title & abstract not relevant
Tele-medicine versus face-to-face consultation in Endocrine Outpatients Clinic during COVID-19 outbreak: a single-center experience during the lockdown period.	Ceccato F; Voltan G; Sabbadin C; Camozzi V; Merante Boschin I; Mian C; Zanotto V; Donato D; Bordignon G; Capizzi A; Carretta G; Scaroni C	2021	Aug	J Endocrinol Invest	44	8	1689-1698		10.1007/s40618-020-01476-2	33355915	#333	Ceccato 2021	Exclusion reason: title & abstract not relevant
The nephrology eHealth-system of the metropolitan region of Hannover for digitalization of care, establishment of decision support systems and analysis of health care quality.	Pape L; Schneider N; Schleef T; Junius-Walker U; Haller H; Brunkhorst R; Hellrung N; Prokosch HU; Haarbrandt B; Marschollek M; Schiffer M	2019	Sep	BMC Med Inform Decis Mak	19	1	176	ISRCTN/ISRCTN16755335	10.1186/s12911-019-0902-0	31477119	#334	Pape 2019	Exclusion reason: title & abstract not relevant
National Geriatric Network Rapidly Addresses Trainee Telehealth Needs in Response to COVID-19.	Nearing KA; Lum HD; Dang S; Powers B; McLaren J; Gately M; Hung W; Moo L	2020	Sep	J Am Geriatr Soc	68	9	1907-1912		10.1111/jgs.16704	32639578	#335	Nearing 2020	Exclusion reason: title & abstract not relevant
Electronic Patient-Reported Outcome Measures in Radiation Oncology: Initial Experience After Workflow Implementation.	Hauth F; Bizu V; App R; Lautenbacher H; Tenev A; Bitzer M; Malek NP; Zips D; Gani C	2019	Jul	JMIR Mhealth Uhealth	7	7	e12345		10.2196/12345	31342906	#336	Hauth 2019	Exclusion reason: title & abstract not relevant
Leveraging Mobile Technology to Improve Efficiency of the Consent-to-Treatment Process.	Chhin V; Roussos J; Michaelson T; Bana M; Bezjak A; Foxcroft S; Hamilton JL; Liu FF	2017	Nov	JCO Clin Cancer Inform	1		2025-08-01		10.1200/CCI.17.00041	30657388	#338	Chhin 2017	Exclusion reason: title & abstract not relevant
Virtual 'robot' ward rounds: older trauma patients' perceptions of inpatient virtual consultations.	McMullen A; Cato G; Situ T; Maruf F; Boyle T; Lumley G; Sivapathasuntharam D	2023	Sep	Clin Med (Lond)	23	5	485-490		10.7861/clinmed.2022-0379	37775173	#339	McMullen 2023	Exclusion reason: title & abstract not relevant
Implementation of psychiatric e-consultation in family medicine community health centers.	Lu J; Ketterer E; McGuire P	2019	Sep	Int J Psychiatry Med	54	2025-05-04	296-306		10.1177/0091217419869081	31438754	#340	Lu 2019	Exclusion reason: title & abstract not relevant
Views From Patients With Cancer in the Setting of Unplanned Acute Care: Informing Approaches to Reduce Health Care Utilization.	Kaufmann TL; Rendle KA; Aakhus E; Nimgaonkar V; Shah A; Bilger A; Gabriel PE; Trotta R; Braun J; Shulman LN; Bekelman JE; Barg FK	2020	Nov	JCO Oncol Pract	16	11	e1291-e1303		10.1200/OP.20.00013	32574133	#341	Kaufmann 2020	Exclusion reason: title & abstract not relevant
Rapid implementation of an evidence-based remote triaging system for assessment of suspected referrals and patients with head and neck cancer on follow-up after treatment during the COVID-19 pandemic: Model for international collaboration.	Paleri V; Hardman J; Tikka T; Bradley P; Pracy P; Kerawala C	2020	Jul	Head Neck	42	7	1674-1680		10.1002/hed.26219	32374942	#342	Paleri 2020	Exclusion reason: title & abstract not relevant
Tele-leprology: a literature review of applications of telemedicine and tele-education to leprosy.	Nelson CA; Kovarik CL; Morssink CB	2014	Dec	Lepr Rev	85	4	250-61			25675649	#343	Nelson 2014	Exclusion reason: title & abstract not relevant
Quality of telephone-based cancer symptom management by nurses: a quality improvement project.	Stacey D; Ludwig C; Jolicoeur L; Carley M; Balchin K; Jibb L; Kelly F; Kuziemsky C; Madore S; Rambout L; Vickers MM; Martelli L	2021	Feb	Support Care Cancer	29	2	841-849		10.1007/s00520-020-05551-5	32495032	#344	Stacey 2021	Exclusion reason: title & abstract not relevant
Mobile Health Usage, Preferences, Barriers, and eHealth Literacy in Rheumatology: Patient Survey Study.	Knitza J; Simon D; Lambrecht A; Raab C; Tascilar K; Hagen M; Kleyer A; Bayat S; Derungs A; Amft O; Schett G; Hueber AJ	2020	Aug	JMIR Mhealth Uhealth	8	8	e19661		10.2196/19661	32678796	#345	Knitza 2020	Exclusion reason: title & abstract not relevant
Issues Associated With the Management and Governance of Sensor Data and Information to Assist Aging in Place: Focus Group Study With Health Care Professionals.	Hunter I; Elers P; Lockhart C; Guesgen H; Singh A; Whiddett D	2020	Dec	JMIR Mhealth Uhealth	8	12	e24157		10.2196/24157	33263551	#346	Hunter 2020	Exclusion reason: title & abstract not relevant
Testing a post-discharge nurse-led transitional home visit in acute care pediatrics: the Hospital-To-Home Outcomes (H2O) study protocol.	Tubbs-Cooley HL; Pickler RH; Simmons JM; Auger KA; Beck AF; Sauers-Ford HS; Sucharew H; Solan LG; White CM; Sherman SN; Statile AM; Shah SS	2016	Apr	J Adv Nurs	72	4	915-25	ClinicalTrials.gov/NCT02081846	10.1111/jan.12882	26817441	#347	Tubbs-Cooley 2016	Exclusion reason: title & abstract not relevant
System Redesign: The Value of a Primary Care Liaison Model to Address Unmet Social Needs among Older Primary Care Patients.	Kim J; Pacino V; Wang H; Recher A; Jain I; Mone V; Ma J; Spurgin MJ; Jeffrey D; Mohring S; Potter J	2021	Oct	Int J Environ Res Public Health	18	21			10.3390/ijerph182111135	34769655	#348	Kim 2021	Exclusion reason: title & abstract not relevant
Satisfaction among Cancer Patients Undergoing Radiotherapy during the COVID-19 Pandemic: An Institutional Experience.	Di Lalla V; Patrick H; Siriani-Ayoub N; Kildea J; Hijal T; Alfieri J	2021	Apr	Curr Oncol	28	2	1507-1517		10.3390/curroncol28020142	33920247	#349	DiLalla 2021	Exclusion reason: title & abstract not relevant
Development of an eHealth-enhanced model of care for the monitoring and management of immune-related adverse events in patients treated with immune checkpoint inhibitors.	da Silva Lopes AM; Colomer-Lahiguera S; Darnac C; Giacomini S; Bugeia S; Gutknecht G; Spurrier-Bernard G; Aedo-Lopez V; Mederos N; Latifyan S; Addedo A; Michielin O; Eicher M	2023	Jul	Support Care Cancer	31	8	484		10.1007/s00520-023-07934-w	37480546	#350	daSilvaLopes 2023	Exclusion reason: title & abstract not relevant
Medical Legal Aspects of Telemedicine in Italy: Application Fields, Professional Liability and Focus on Care Services During the COVID-19 Health Emergency.	Ferorelli D; Nardelli L; Spagnolo L; Corradi S; Silvestre M; Misceo F; Marrone M; Zotti F; Mandarelli G; Solarino B; Dell'Erba A	2020	Jan-Dec	J Prim Care Community Health	11		2150132720985055		10.1177/2150132720985055	33372570	#351	Ferorelli 2020	Exclusion reason: title & abstract not relevant
Adaptation of American College of Rheumatology Rheumatoid Arthritis Disease Activity and Functional Status Measures for Telehealth Visits.	England BR; Barber CEH; Bergman M; Ranganath VK; Suter LG; Michaud K	2021	Dec	Arthritis Care Res (Hoboken)	73	12	1809-1814		10.1002/acr.24429	32813284	#352	England 2021	Exclusion reason: title & abstract not relevant
The Bundled Hospital Elder Life Program-HELP and HELP in Home Care-and Its Association With Clinical Outcomes Among Older Adults Discharged to Home Healthcare.	Simpson M; Macias Tejada J; Driscoll A; Singh M; Klein M; Malone M	2019	Aug	J Am Geriatr Soc	67	8	1730-1736		10.1111/jgs.15979	31220334	#353	Simpson 2019	Exclusion reason: title & abstract not relevant
Medical teleconsultation to general practitioners reduces the medical error vulnerability of internal medicine patients.	Campanella N; Morosini P; Sampaolo G; Catozzo V; Caso A; Ferretti M; Giovagnoli M; Torniai M; Antico E	2015	Nov	Eur J Intern Med	26	9	675-9		10.1016/j.ejim.2015.08.010	26329761	#354	Campanella 2015	Exclusion reason: title & abstract not relevant
The 3 Bs of cancer care amid the COVID-19 pandemic crisis: "Be safe, be smart, be kind"-A multidisciplinary approach increasing the use of radiation and embracing telemedicine for head and neck cancer.	Kang JJ; Wong RJ; Sherman EJ; Rybkin A; McBride SM; Riaz N; Tsai CJ; Yu Y; Chen L; Zakeri K; Gelblum DY; Gillespie EF; Cohen MA; Cracchiolo JR; Ganly I; Patel S; Singh B; Boyle JO; Roman BR; Morris LG; Shaha AR; Dunn LA; Ho AL; Fetten JV; Shah JP; Pfister DG; Lee NY	2020	Sep	Cancer	126	18	4092-4104		10.1002/cncr.33031	32639615	#355	Kang 2020	Exclusion reason: title & abstract not relevant
Investigating Clinician Experiences of Teleneuropsychology Service Implementation within Rural Inpatient Rehabilitation Settings: A Mixed Method Approach.	Van Den Broek SR; Bagot KL; Arthurson L; Cadilhac DA; Stolwyk RJ	2022	May	Arch Clin Neuropsychol	37	4	775-788		10.1093/arclin/acab086	34747438	#356	VanDenBroek 2022	Exclusion reason: title & abstract not relevant
Patient and provider perspectives on the design and implementation of an electronic consultation system for kidney care delivery in Canada: a focus group study.	Bello AK; Molzahn AE; Girard LP; Osman MA; Okpechi IG; Glassford J; Thompson S; Keely E; Liddy C; Manns B; Jinda K; Klarenbach S; Hemmelgarn B; Tonelli M	2017	Mar	BMJ Open	7	3	e014784		10.1136/bmjopen-2016-014784	28255097	#357	Bello 2017	Exclusion reason: title & abstract not relevant
Home care during neutropenia after allogeneic hematopoietic stem cell transplantation in children and adolescents is safe and may be more advantageous than isolation in hospital.	Ringd√©n O; Remberger M; T√∂rl√©n J; Engstr√∂m M; Fjaertoft G; Mattsson J; Svahn BM	2014	Jun	Pediatr Transplant	18	4	398-404		10.1111/petr.12262	24802347	#358	Ringd√©n 2014	Exclusion reason: title & abstract not relevant
Good practices recommendations from the Brazilian Society of Nephrology to Peritoneal Dialysis Services related to the new coronavirus (Covid-19) epidemic.	Calice-Silva V; Cabral AS; Bucharles S; Moura-Neto JA; Figueiredo AE; Franco RP; Abreu AP; Nascimento MMD	2020	Aug	J Bras Nefrol	42	2 suppl 1	18-21		10.1590/2175-8239-JBN-2020-S106	32877494	#359	Calice-Silva 2020	Exclusion reason: title & abstract not relevant
British Thoracic Society guidelines for home oxygen use in adults.	Hardinge M; Annandale J; Bourne S; Cooper B; Evans A; Freeman D; Green A; Hippolyte S; Knowles V; MacNee W; McDonnell L; Pye K; Suntharalingam J; Vora V; Wilkinson T	2015	Jun	Thorax	70 Suppl 1		i1-43		10.1136/thoraxjnl-2015-206865	25870317	#360	Hardinge 2015	Exclusion reason: title & abstract not relevant
"Doing palliative care with my hands tied behind my back": telepalliative care delivery for oncology inpatients during a COVID-19 surge.	Rosa WE; Lynch KA; Hadler RA; Mahoney C; Parker PA	2022	Jul	Transl Behav Med	12	7	816-824		10.1093/tbm/ibac044	35716077	#361	Rosa 2022	Exclusion reason: title & abstract not relevant
Implementation of a Regional Network for ST-Segment-Elevation Myocardial Infarction (STEMI) Care and 30-Day Mortality in a Low- to Middle-Income City in Brazil: Findings From Salvador's STEMI Registry (RESISST).	Filgueiras Filho NM; Feitosa Filho GS; Solla DJF; Arg√¥lo FC; Guimar√£es PO; Paiva Filho IM; Carvalho LGM; Teixeira LS; Rios MNO; C√¢mara SF; Novais VO; Barbosa LS; Ballalai CS; De L√∫cia CV; Granger CB; Newby LK; Lopes RD	2018	Jul	J Am Heart Assoc	7	14			10.1161/JAHA.118.008624	29980522	#362	FilgueirasFilho 2018	Exclusion reason: title & abstract not relevant
Feasibility and utility of an integrated medical imaging and informatics smartphone system for management of acute stroke.	Shkirkova K; Akam EY; Huang J; Sheth SA; Nour M; Liang CW; McManus M; Trinh V; Duckwiler G; Tarpley J; Vinuela F; Saver JL	2017	Dec	Int J Stroke	12	9	953-960		10.1177/1747493017694386	28358291	#363	Shkirkova 2017	Exclusion reason: title & abstract not relevant
"How to" operate a pediatric neuropsychology practice during the COVID-19 pandemic: Real tips from one practice's experience.	Loman M; Vogt E; Miller L; Landsman R; Duong P; Kasten J; DeFrancisco D; Koop J; Heffelfinger A	2021	Feb	Child Neuropsychol	27	2	251-279		10.1080/09297049.2020.1830962	33059534	#364	Loman 2021	Exclusion reason: title & abstract not relevant
Leveraging User Experience to Improve Video Consultations in a Cardiology Practice During the COVID-19 Pandemic: Initial Insights.	Vandekerckhove P; Vandekerckhove Y; Tavernier R; De Jaegher K; de Mul M	2020	Jun	J Med Internet Res	22	6	e19771		10.2196/19771	32519964	#365	Vandekerckhove 2020	Exclusion reason: title & abstract not relevant
Effectiveness of community hospital post-acute care on mortality, re-admission, institutionalization, and activation of a home care programme in Emilia-Romagna region, Italy.	Di Girolamo C; Leucci AC; Sforza S; Moro ML; Berti E	2023	Feb	Aging Clin Exp Res	35	2	367-374		10.1007/s40520-022-02298-3	36396895	#366	DiGirolamo 2023	Exclusion reason: title & abstract not relevant
Barriers and enablers to implementing a virtual tertiary-regional Telemedicine Rounding and Consultation (TRAC) model of inpatient pediatric care using the Theoretical Domains Framework (TDF) approach: a study protocol.	Bele S; Cassidy C; Curran J; Johnson DW; Saunders C; Bailey JAM	2019	Jan	BMC Health Serv Res	19	1	29		10.1186/s12913-018-3859-2	30634969	#367	Bele 2019	Exclusion reason: title & abstract not relevant
Sleep Breathing Disorders in the COVID-19 Era: Italian Thoracic Society Organizational Models for a Correct Approach to Diagnosis and Treatment.	Insalaco G; Dal Farra F; Braghiroli A; Salvaggio A	2020		Respiration	99	8	690-694		10.1159/000510825	32854106	#368	Insalaco 2020	Exclusion reason: title & abstract not relevant
Transatlantic medical consultation and second opinion in pediatric cardiology has benefit past patient care: A case study in videoconferencing.	Kovacikova L; Zahorec M; Skrak P; Hanna BD; Lee Vogel R	2017	Jul	Congenit Heart Dis	12	4	491-496		10.1111/chd.12480	28523862	#369	Kovacikova 2017	Exclusion reason: title & abstract not relevant
Quality of referrals to a rheumatology service before and after implementation of a triage system with telemedicine support.	Piovesan DM; Busato VB; da Silveira RG; do Prado AD; Molina-Bastos CG; Hickmann S; Bongiorno GK; de David Cruz C; Zamboni S; Simon JC; Gon√ßalves MR; Bredemeier M	2021	Jul	Adv Rheumatol	61	1	47		10.1186/s42358-021-00203-6	34284822	#370	Piovesan 2021	Exclusion reason: title & abstract not relevant
Acceptance of Telerheumatology by Rheumatologists and General Practitioners in Germany: Nationwide Cross-sectional Survey Study.	Muehlensiepen F; Knitza J; Marquardt W; Engler J; Hueber A; Welcker M	2021	Mar	J Med Internet Res	23	3	e23742		10.2196/23742	33690147	#371	Muehlensiepen 2021	Exclusion reason: title & abstract not relevant
Multicenter evaluation of breast cancer patients' satisfaction and experience with oncology telemedicine visits during the COVID-19 pandemic.	Bizot A; Karimi M; Rassy E; Heudel PE; Levy C; Vanlemmens L; Uzan C; Deluche E; Genet D; Saghatchian M; Giacchetti S; Grenier J; Patsouris A; Dieras V; Pierga JY; Petit T; Ladoire S; Jacot W; Benderra MA; De Jesus A; Delaloge S; Lambertini M; Pistilli B	2021	Nov	Br J Cancer	125	11	1486-1493		10.1038/s41416-021-01555-y	34588616	#372	Bizot 2021	Exclusion reason: title & abstract not relevant
Predicting Postoperative Course After Total Shoulder Arthroplasty Using a Medical-Social Evaluation Model.	Davis DE; Zmistowski B; Patel MS; Girden A; Padegimas E; Ramsey ML	2020	Oct	J Am Acad Orthop Surg	28	19	808-813		10.5435/JAAOS-D-19-00216	31904678	#373	Davis 2020	Exclusion reason: title & abstract not relevant
Japan as the front-runner of super-aged societies: Perspectives from medicine and medical care in Japan.	Arai H; Ouchi Y; Toba K; Endo T; Shimokado K; Tsubota K; Matsuo S; Mori H; Yumura W; Yokode M; Rakugi H; Ohshima S	2015	Jun	Geriatr Gerontol Int	15	6	673-87		10.1111/ggi.12450	25656311	#374	Arai 2015	Exclusion reason: title & abstract not relevant
Adaptation of an Academic Inpatient Consultation-Liaison Psychiatry Service During the SARS-CoV-2 Pandemic: Effects on Clinical Practice and Trainee Supervision.	Beran C; Sowa NA	2021	Mar-Apr	J Acad Consult Liaison Psychiatry	62	2	186-192		10.1016/j.psym.2020.11.002	33288272	#375	Beran 2021	Exclusion reason: title & abstract not relevant
Coverage and development of specialist palliative care services across the World Health Organization European Region (2005-2012): Results from a European Association for Palliative Care Task Force survey of 53 Countries.	Centeno C; Lynch T; Garralda E; Carrasco JM; Guillen-Grima F; Clark D	2016	Apr	Palliat Med	30	4	351-62		10.1177/0269216315598671	26231421	#376	Centeno 2016	Exclusion reason: title & abstract not relevant
Inpatient eDermatology (Teledermatology) Can Help Meet the Demand for Inpatient Skin Disease.	Georgesen C; Karim SA; Liu R; Moorhead A; Falo LD Jr; English JC 3rd	2020	Jul	Telemed J E Health	26	7	872-878		10.1089/tmj.2019.0147	31663822	#377	Georgesen 2020	Exclusion reason: title & abstract not relevant
DIY gerontechnology: circumventing mismatched technologies and bureaucratic procedure by creating care technologies of one's own.	Bergsch√∂ld JM; Neven L; Peine A	2020	Feb	Sociol Health Illn	42	2	232-246		10.1111/1467-9566.13012	31663618	#378	Bergsch√∂ld 2020	Exclusion reason: title & abstract not relevant
The Colorectal Telephone Clinic: a new normal post-COVID-19?	Sagar A; Mai D; Rumy N; Al-Habsi R; Divya GS; Singh A	2021	Jul	Ann R Coll Surg Engl	103	7	520-523		10.1308/rcsann.2020.7070	34192482	#379	Sagar 2021	Exclusion reason: title & abstract not relevant
Evaluation of an Intrahospital Telemedicine Program for Patients Admitted With COVID-19: Mixed Methods Study.	Legler S; Diehl M; Hilliard B; Olson A; Markowitz R; Tignanelli C; Melton GB; Broccard A; Kirsch J; Usher M	2021	Apr	J Med Internet Res	23	4	e25987		10.2196/25987	33872187	#380	Legler 2021	Exclusion reason: title & abstract not relevant
North American Society for Pediatric Gastroenterology, Hepatology, and Nutrition Position Statement for Telehealth.	Franciosi JP; Berg EA; Rosen JM; Lee JA; Sandberg KC; Srinath A; Setty M; Li BUK	2023	May	J Pediatr Gastroenterol Nutr	76	5	684-694		10.1097/MPG.0000000000003754	36976575	#381	Franciosi 2023	Exclusion reason: title & abstract not relevant
Towards a future robotic home environment: a survey.	G√ºttler J; Georgoulas C; Linner T; Bock T	2015		Gerontology	61	3	268-80		10.1159/000363698	25341658	#382	G√ºttler 2015	Exclusion reason: title & abstract not relevant
Wireless electrocardiogram transmission in ISM band: an approach towards telecardiology.	Gupta R; Mitra M	2014	Oct	J Med Syst	38	10	90		10.1007/s10916-014-0090-5	25085695	#384	Gupta 2014	Exclusion reason: title & abstract not relevant
Public engagement workshop: how to improve medicines for older people?	Orlu-Gul M; Raimi-Abraham B; Jamieson E; Wei L; Murray M; Stawarz K; Stegemann S; Tuleu C; Smith FJ	2014	Jan	Int J Pharm	459	2025-02-01	65-9		10.1016/j.ijpharm.2013.11.024	24291080	#385	Orlu-Gul 2014	Exclusion reason: title & abstract not relevant
Economic evaluation of adult rehabilitation: a systematic review and meta-analysis of randomized controlled trials in a variety of settings.	Brusco NK; Taylor NF; Watts JJ; Shields N	2014	Jan	Arch Phys Med Rehabil	95	1	94-116.e4		10.1016/j.apmr.2013.03.017	23562414	#386	Brusco 2014	Exclusion reason: title & abstract not relevant
On telemedicine in rheumatology, with a pedagogical implementation from rural Oklahoma: comment on the article by Lockwood et al.	Kaushik P; Bastible S; Marak C	2023	Jun	Arthritis Care Res (Hoboken)	75	6	1385-1386		10.1002/acr.25051	36303521	#387	Kaushik 2023	Exclusion reason: title & abstract not relevant
Healthcare Management, avoidable mortality, telemedicine to improve health of the diabetic population.	Gambale G; Castellani M; Mazzeo E; De Giorgi A; Cocchiara RA; Profico G; Amato S	2022	Jul-Aug	Ig Sanita Pubbl	80	4	130-134			36861734	#388	Gambale 2022	Exclusion reason: title & abstract not relevant
Are teleoncology models merely about avoiding long distance travel for patients?	Sabesan S; Kelly J	2014	Nov	Eur J Cancer Care (Engl)	23	6	745-9		10.1111/ecc.12251	25287049	#389	Sabesan 2014	Exclusion reason: title & abstract not relevant
TeleStroke units serving as a model of care in rural areas: 10-year experience of the TeleMedical project for integrative stroke care.	M√ºller-Barna P; Hubert GJ; Boy S; Bogdahn U; Wiedmann S; Heuschmann PU; Audebert HJ	2014	Sep	Stroke	45	9	2739-44		10.1161/STROKEAHA.114.006141	25147327	#390	M√ºller-Barna 2014	Exclusion reason: title & abstract not relevant
The implementation of electronic hematology consults at a VA hospital.	Cecchini M; Rose MG; Wong EY; Neparidze N	2016	Mar	Blood	127	12	1610-1		10.1182/blood-2015-09-672113	26809506	#391	Cecchini 2016	Exclusion reason: title & abstract not relevant
Pilot program on distance training in spirometry testing - the technology feasibility study.	Nowi≈Ñski A; Roma≈Ñski E; Biele≈Ñ P; Bednarek M; Pu≈õci≈Ñska E; Goljan-Geremek A; P≈Çywaczewski R; ≈öliwinski P	2015		Pneumonol Alergol Pol	83	6	431-5		10.5603/PiAP.2015.0071	26559795	#392	Nowi≈Ñski 2015	Exclusion reason: title & abstract not relevant
What it Takes to Successfully Implement Technology for Aging in Place: Focus Groups With Stakeholders.	Peek ST; Wouters EJ; Luijkx KG; Vrijhoef HJ	2016	May	J Med Internet Res	18	5	e98		10.2196/jmir.5253	27143097	#393	Peek 2016	Exclusion reason: title & abstract not relevant
Tele-Nephrology: A Feasible Way to Improve Access to Care for Patients with Kidney Disease Who Reside in Underserved Areas.	Ladino MA; Wiley J; Schulman IH; Sabucedo AJ; Garcia D; Cardona JM; Valdes A; Pedraza F; Echeverri RJ	2016	Aug	Telemed J E Health	22	8	650-4		10.1089/tmj.2015.0197	26974738	#394	Ladino 2016	Exclusion reason: title & abstract not relevant
Nutrition and Intestinal Rehabilitation of Children With Short Bowel Syndrome: A Position Paper of the ESPGHAN Committee on Nutrition. Part 2: Long-Term Follow-Up on Home Parenteral Nutrition.	Norsa L; Goulet O; Alberti D; DeKooning B; Domell√∂f M; Haiden N; Hill S; Indrio F; K”ßglmeier J; Lapillonne A; Luque V; Moltu SJ; Saenz De Pipaon M; Savino F; Verduci E; Bronsky J	2023	Aug	J Pediatr Gastroenterol Nutr	77	2	298-314		10.1097/MPG.0000000000003850	37256821	#395	Norsa 2023	Exclusion reason: title & abstract not relevant
Transition to a virtual multidisciplinary tumor board during the COVID-19 pandemic: University of Pittsburgh experience.	Dharmarajan H; Anderson JL; Kim S; Sridharan S; Duvvuri U; Ferris RL; Solari MG; Clump DA 2nd; Skinner HD; Ohr JP; Zandberg DP; Branstetter B 4th; Hughes MA; Traylor KS; Seethala R; Chiosea SI; Nilsen ML; Johnson JT; Kubik MW	2020	Jun	Head Neck	42	6	1310-1316		10.1002/hed.26195	32329958	#396	Dharmarajan 2020	Exclusion reason: title & abstract not relevant
Detection of Potentially Severe Retinopathy of Prematurity by Remote Image Grading.	Quinn GE; Ying GS; Pan W; Baumritter A; Daniel E	2017	Sep	JAMA Ophthalmol	135	9	982-986		10.1001/jamaophthalmol.2017.2747	28796856	#397	Quinn 2017	Exclusion reason: title & abstract not relevant
Telenephrology: Providing Healthcare to Remotely Located Patients with Chronic Kidney Disease.	Tan J; Mehrotra A; Nadkarni GN; He JC; Langhoff E; Post J; Galvao-Sobrinho C; Thode HC Jr; Rohatgi R	2018		Am J Nephrol	47	3	200-207		10.1159/000488004	29558745	#398	Tan 2018	Exclusion reason: title & abstract not relevant
High-Intensity Telemedicine Reduces Emergency Department Use by Older Adults With Dementia in Senior Living Communities.	Gillespie SM; Wasserman EB; Wood NE; Wang H; Dozier A; Nelson D; McConnochie KM; Shah MN	2019	Aug	J Am Med Dir Assoc	20	8	942-946		10.1016/j.jamda.2019.03.024	31315813	#399	Gillespie 2019	Exclusion reason: title & abstract not relevant
Longer-Term Results of a Universal Electronic Consultation Program at the Cardiology Department of a Galician Healthcare Area.	Rey-Aldana D; Maz√≥n-Ramos P; Portela-Romero M; Cinza-Sanjurjo S; Alvarez-Alvarez B; Agra-Bermejo R; Rigueiro-Veloso P; Espasand√≠n-Dom√≠nguez J; Gude-Sampedro F; Gonz√°lez-Juanatey JR	2022	Jan	Circ Cardiovasc Qual Outcomes	15	1	e008130		10.1161/CIRCOUTCOMES.121.008130	35041483	#400	Rey-Aldana 2022	Exclusion reason: title & abstract not relevant
Rheumatology Clinicians' Perceptions of Telerheumatology Within the Veterans Health Administration: A National Survey Study.	Matsumoto RA; England BR; Mastarone G; Richards JS; Chang E; Wood PR; Barton JL	2020	Dec	Mil Med	185	2025-12-11	e2082-e2087		10.1093/milmed/usaa203	32789463	#401	Matsumoto 2020	Exclusion reason: title & abstract not relevant
Inpatient Telehealth Tools to Enhance Communication and Decrease Personal Protective Equipment Consumption during Disaster Situations: A Case Study during the COVID-19 Pandemic.	Ong SY; Stump L; Zawalich M; Edwards L; Stanton G; Matthews M; Hsiao AL	2020	Oct	Appl Clin Inform	11	5	733-741		10.1055/s-0040-1719180	33147644	#402	Ong 2020	Exclusion reason: title & abstract not relevant
Pediatric long-term home mechanical ventilation: twenty years of follow-up from one Canadian center.	Amin R; Sayal P; Syed F; Chaves A; Moraes TJ; MacLusky I	2014	Aug	Pediatr Pulmonol	49	8	816-24		10.1002/ppul.22868	24000198	#403	Amin 2014	Exclusion reason: title & abstract not relevant
Implementation of telehealth services for inpatient psychiatric Covid-19 positive patients: A blueprint for adapting the milieu.	Kanellopoulos D; Bueno Castellano C; McGlynn L; Gerber S; Francois D; Rosenblum L; Runge M; Sanchez-Barranco P; Alexopoulos GS	2021	Jan-Feb	Gen Hosp Psychiatry	68		113-114		10.1016/j.genhosppsych.2020.08.011	32972728	#404	Kanellopoulos 2021	Exclusion reason: title & abstract not relevant
American Academy of Sleep Medicine (AASM) Position Paper for the Use of Telemedicine for the Diagnosis and Treatment of Sleep Disorders.	Singh J; Badr MS; Diebert W; Epstein L; Hwang D; Karres V; Khosla S; Mims KN; Shamim-Uzzaman A; Kirsch D; Heald JL; McCann K	2015	Oct	J Clin Sleep Med	11	10	1187-98		10.5664/jcsm.5098	26414983	#405	Singh 2015	Exclusion reason: title & abstract not relevant
Tele-Rheumatology to Regional Hospital Outpatient Clinics: Patient Perspectives on a New Model of Care.	Devadula S; Langbecker D; Vecchio P; Tesiram J; Meiklejohn J; Benham H	2020	Jul	Telemed J E Health	26	7	912-919		10.1089/tmj.2019.0111	31682204	#406	Devadula 2020	Exclusion reason: title & abstract not relevant
Clinical Diabetes Centers of Excellence: A Model for Future Adult Diabetes Care.	Draznin B; Kahn PA; Wagner N; Hirsch IB; Korytkowski M; Harlan DM; McDonnell ME; Gabbay RA	2018	Mar	J Clin Endocrinol Metab	103	3	809-812		10.1210/jc.2017-02388	29309595	#407	Draznin 2018	Exclusion reason: title & abstract not relevant
Patient intention and self-reported compliance in relation to emergency department attendance after using an after hours GP helpline.	McKenzie R; Dunt D; Yates A	2016	Oct	Emerg Med Australas	28	5	538-43		10.1111/1742-6723.12619	27487992	#408	McKenzie 2016	Exclusion reason: title & abstract not relevant
Beyond acute stroke: Rate of stroke transfers to a tertiary centre following the implementation of a dedicated inpatient teleneurology network.	Al Kasab S; Almallouhi E; Debenham E; Turner N; Simpson KN; Holmstedt CA	2021	May	J Telemed Telecare	27	4	239-243		10.1177/1357633X19868097	31462135	#409	AlKasab 2021	Exclusion reason: title & abstract not relevant
Electronic Patient Reported Outcomes in Paediatric Oncology - Applying Mobile and Near Field Communication Technology.	Duregger K; Hayn D; Nitzlnader M; Kropf M; Falgenhauer M; Ladenstein R; Schreier G	2016		Stud Health Technol Inform	223		281-8			27139415	#410	Duregger 2016	Exclusion reason: title & abstract not relevant
A Model of Proactive Tele-Oncology Nursing Triage Through Remote Monitoring of Patient-Generated Health Data.	Leyva E; Haj M; Tee J; Jesusa Candela M; Sun V	2023	Jul	Clin J Oncol Nurs	27	4	418-423		10.1188/23.CJON.418-423	37677772	#411	Leyva 2023	Exclusion reason: title & abstract not relevant
Reliable resource-constrained telecardiology via compressive detection of anomalous ECG signals.	Chandra BS; Sastry CS; Jana S	2015	Nov	Comput Biol Med	66		144-53		10.1016/j.compbiomed.2015.09.005	26409227	#412	Chandra 2015	Exclusion reason: title & abstract not relevant
Referring Quality Assessment of Primary Health Care for Endocrinology in Rio Grande do Sul, Brazil.	Monteiro Grendene G; Szczecinski Rodrigues √Å; Katz N; Harzheim E	2015		Stud Health Technol Inform	216		990			26262292	#413	MonteiroGrendene 2015	Exclusion reason: title & abstract not relevant
Prescribing an App? Oncology Providers' Views on Mobile Health Apps for Cancer Care.	Berkowitz CM; Zullig LL; Koontz BF; Smith SK	2017	Nov	JCO Clin Cancer Inform	1		2025-07-01		10.1200/CCI.17.00107	30657404	#414	Berkowitz 2017	Exclusion reason: title & abstract not relevant
Timely access to specialist medical oncology services closer to home for rural patients: experience from the Townsville Teleoncology Model.	Sabesan S; Roberts LJ; Aiken P; Joshi A; Larkins S	2014	Aug	Aust J Rural Health	22	4	156-9		10.1111/ajr.12101	25123618	#415	Sabesan 2014	Exclusion reason: title & abstract not relevant
Impact of COVID-19 Outbreak through Telemedicine Implementation on Data Reporting During Oncology Clinical Trials.	Bouleftour W; Daguenet E; Tinquaut F; Magne N	2021	Jan	Cancer Invest	39	1	15-20		10.1080/07357907.2020.1858311	33258396	#416	Bouleftour 2021	Exclusion reason: title & abstract not relevant
Major impact of COVID-19 national containment on activities in the French northern comprehensive cancer center.	Penel N; Hammoudi A; Marliot G; De Courreges A; Cucchi M; Mirabel X; Leblanc E; Lartigau E	2021	Feb	Med Oncol	38	3	28		10.1007/s12032-021-01467-0	33595732	#417	Penel 2021	Exclusion reason: title & abstract not relevant
Development and implementation of a Telenephrology dashboard for active surveillance of kidney disease: a quality improvement project.	Swee ML; Sanders ML; Phisitkul K; Bailey G; Thumann A; Neuzil N; Kumar B; O'Shea AMJ; Dixon BS	2020	Oct	BMC Nephrol	21	1	424		10.1186/s12882-020-02077-0	33023489	#418	Swee 2020	Exclusion reason: title & abstract not relevant
Clinical Performance Measures for Stroke Rehabilitation: Performance Measures From the American Heart Association/American Stroke Association.	Stein J; Katz DI; Black Schaffer RM; Cramer SC; Deutsch AF; Harvey RL; Lang CE; Ottenbacher KJ; Prvu-Bettger J; Roth EJ; Tirschwell DL; Wittenberg GF; Wolf SL; Nedungadi TP	2021	Oct	Stroke	52	10	e675-e700		10.1161/STR.0000000000000388	34348470	#419	Stein 2021	Exclusion reason: title & abstract not relevant
High-Efficiency Same-Day Approach to Breast Reconstruction During the COVID-19 Crisis.	Specht M; Sobti N; Rosado N; Tomczyk E; Abbate O; Ellis D; Liao EC	2020	Aug	Breast Cancer Res Treat	182	3	679-688		10.1007/s10549-020-05739-7	32562119	#420	Specht 2020	Exclusion reason: title & abstract not relevant
Effect of COVID-19 pandemic on practice in European radiation oncology centers.	Slotman BJ; Lievens Y; Poortmans P; Cremades V; Eichler T; Wakefield DV; Ricardi U	2020	Sep	Radiother Oncol	150		40-42		10.1016/j.radonc.2020.06.007	32544604	#421	Slotman 2020	Exclusion reason: title & abstract not relevant
Restructuring Electrophysiology During the COVID-19 Pandemic: A Practical Guide From a New York City Hospital Network.	Rubin GA; Wan EY; Saluja D; Thomas G; Slotwiner DJ; Goldbarg S; Chaudhary S; Turitto G; Dizon J; Yarmohammadi H; Ehlert F; Rubin DA; Morrow JP; Waase M; Berman J; Kushnir A; Abrams MP; Halik C; Kumaraiah D; Schwartz A; Kirtane A; Kodali S; Goldenthal I; Garan H; Biviano A	2020	Sep	Crit Pathw Cardiol	19	3	105-111		10.1097/HPC.0000000000000225	32324622	#422	Rubin 2020	Exclusion reason: title & abstract not relevant
Assessment of student interprofessional education (IPE) training for team-based geriatric home care: does IPE training change students' knowledge and attitudes?	Reilly JM; Aranda MP; Segal-Gidan F; Halle A; Han PP; Harris P; Jordan K; Mulligan R; Resnik C; Tsai KY; Williams B; Cousineau MR	2014		Home Health Care Serv Q	33	4	177-93		10.1080/01621424.2014.968502	25256717	#423	Reilly 2014	Exclusion reason: title & abstract not relevant
Implementing a Treat-to-Target Approach for Rheumatoid Arthritis During the COVID-19 Pandemic: Results of a Virtual Learning Collaborative Program.	Solomon DH; Pincus T; Shadick NA; Stratton J; Ellrodt J; Santacroce L; Katz JN; Smolen JS	2022	Apr	Arthritis Care Res (Hoboken)	74	4	572-578		10.1002/acr.24830	35119779	#424	Solomon 2022	Exclusion reason: title & abstract not relevant
Using mobile technology to deliver a cognitive behaviour therapy-informed intervention in early psychosis (Actissist): study protocol for a randomised controlled trial.	Bucci S; Barrowclough C; Ainsworth J; Morris R; Berry K; Machin M; Emsley R; Lewis S; Edge D; Buchan I; Haddock G	2015	Sep	Trials	16		404	ISRCTN/ISRCTN34966555	10.1186/s13063-015-0943-3	26357943	#425	Bucci 2015	Exclusion reason: title & abstract not relevant
How to develop a sustainable telemedicine service? A Pediatric Telecardiology Service 20‚Äâyears on - an exploratory study.	Maia MR; Castela E; Pires A; Lap√£o LV	2019	Sep	BMC Health Serv Res	19	1	681		10.1186/s12913-019-4511-5	31547824	#426	Maia 2019	Exclusion reason: title & abstract not relevant
Adult Hematology/Oncology Patient Perspectives on Telemedicine Highlight Areas of Focus for Future Hybrid Care Models.	Boucher AA; Jewett PI; Holtan SG; Lindgren BR; Hui JYC; Blaes AH	2023	May	Telemed J E Health	29	5	708-716		10.1089/tmj.2022.0331	36194051	#427	Boucher 2023	Exclusion reason: title & abstract not relevant
Developing eHealth tools for diverse older adults: Lessons learned from the PREPARE for Your Care Program.	Scheerens C; Gilissen J; Volow AM; Powell JL; Ferguson CM; Farrell D; Li B; Berry C; Sudore RL	2021	Oct	J Am Geriatr Soc	69	10	2939-2949		10.1111/jgs.17284	34081773	#428	Scheerens 2021	Exclusion reason: title & abstract not relevant
Completion rate and impact on physician-patient relationship of video consultations in medical oncology: a randomised controlled open-label trial.	Walle T; Erdal E; M√ºhlsteffen L; Singh HM; Gnutzmann E; Gr√ºn B; Hofmann H; Ivanova A; K√∂hler BC; Korell F; Mavratzas A; Mock A; Pixberg C; Schult D; Starke H; Steinebrunner N; Woydack L; Schneeweiss A; Dietrich M; J√§ger D; Krisam J; Kather JN; Winkler EC	2020	Nov	ESMO Open	5	6	e000912	DRKS/DRKS00015788	10.1136/esmoopen-2020-000912	33203685	#429	Walle 2020	Exclusion reason: title & abstract not relevant
A nurse-led, rheumatologist-assisted telemedicine intervention for dose escalation of urate-lowering therapy in gout.	Phang KF; Santosa A; Low BPL; Tan PSH; Khong ZW; Lim AYN; Teng GG; Tay SH	2020	Aug	Int J Rheum Dis	23	9	1136-1144		10.1111/1756-185X.13855	32483906	#430	Phang 2020	Exclusion reason: title & abstract not relevant
COVID-19-A Guide to Rapid Implementation of Telehealth Services: A Playbook for the Pediatric Gastroenterologist.	Berg EA; Picoraro JA; Miller SD; Srinath A; Franciosi JP; Hayes CE; Farrell PR; Cole CR; LeLeiko NS	2020	Jun	J Pediatr Gastroenterol Nutr	70	6	734-740		10.1097/MPG.0000000000002749	32443021	#431	Berg 2020	Exclusion reason: title & abstract not relevant
eHealth Use on Acute Inpatient Mental Health Units: Implementation Processes, Common Practices, and Barriers to Use.	Bass E; Garabrant J; Salyers MP; Patterson S; Iwamasa GY; McGuire AB	2023	Jul	Adm Policy Ment Health	50	4	603-615		10.1007/s10488-023-01262-1	36943598	#432	Bass 2023	Exclusion reason: title & abstract not relevant
The Impact of the COVID-19 Pandemic and Telemedicine Implementation on Practice Patterns and Electronic Health Record Utilization in an Academic Rheumatology Practice.	Maheswaranathan M; Chu P; Johannemann A; Criscione-Schreiber L; Clowse M; Leverenz DL	2022	Mar	J Clin Rheumatol	28	2	e612-e615		10.1097/RHU.0000000000001751	33843775	#433	Maheswaranathan 2022	Exclusion reason: title & abstract not relevant
Impact of Endocrinology eConsults on Access to Endocrinology Care for Medicaid Patients.	Anderson D; Porto A; Koppel J; Macri G; Wright M	2020	Nov	Telemed J E Health	26	11	1383-1390		10.1089/tmj.2019.0238	32023182	#434	Anderson 2020	Exclusion reason: title & abstract not relevant
Strategies for the Successful Implementation of a Novel iPhone Loaner System (iShare) in mHealth Interventions: Prospective Study.	Yang WE; Spaulding EM; Lumelsky D; Hung G; Huynh PP; Knowles K; Marvel FA; Vilarino V; Wang J; Shah LM; Xun H; Shan R; Wongvibulsin S; Martin SS	2019	Dec	JMIR Mhealth Uhealth	7	12	e16391		10.2196/16391	31841115	#435	Yang 2019	Exclusion reason: title & abstract not relevant
The Latin American Brain Tumor Board teleconference: results of a web-based survey to evaluate participant experience utilizing this resource.	Abu Arja MH; Stanek JR; Morales La Madrid AE; Lassaletta A; Bartels U; Qaddoumi I; Finlay JL; Osorio DS	2019	Feb	Childs Nerv Syst	35	2	257-265		10.1007/s00381-018-4000-x	30426208	#436	AbuArja 2019	Exclusion reason: title & abstract not relevant
Evaluating a Telehealth Follow-up Program for Cardiology Patients Using Administrative Data.	Stewart SA; Worth L; Burton C	2015		Stud Health Technol Inform	209		156-61			25980719	#437	Stewart 2015	Exclusion reason: title & abstract not relevant
Identifying effective and feasible interventions to accelerate functional recovery from hospitalization in older adults: A randomized controlled pilot trial.	Deer RR; Dickinson JM; Fisher SR; Ju H; Volpi E	2016	Jul	Contemp Clin Trials	49		2014-06-01		10.1016/j.cct.2016.05.001	27178766	#438	Deer 2016	Exclusion reason: title & abstract not relevant
Defining the Core Components of a Clinical Review of People Using Continuous Positive Airway Pressure Therapy to Treat Obstructive Sleep Apnea: An International e-Delphi Study.	Murphie P; Little S; Paton R; McKinstry B; Pinnock H	2018	Oct	J Clin Sleep Med	14	10	1679-1687		10.5664/jcsm.7372	30353812	#439	Murphie 2018	Exclusion reason: title & abstract not relevant
Suggestion of Tunisia's medical oncologist in the management of breast cancer during COVID-19 pandemic.	Yahyaoui Y; Ghodhbani Z; Hamdi A; Letaief F; Zenzri Y; Ben Said A; Blouza I; Mezlini A	2020	Oct	J Oncol Pharm Pract	26	7	1732-1734		10.1177/1078155220948943	32791938	#440	Yahyaoui 2020	Exclusion reason: title & abstract not relevant
Optimization of transmural care by implementation of an online expert panel to assess treatment strategy in patients suffering from colorectal cancer liver metastases: A prospective analysis.	Hellingman T; Swart ME; Meijerink MR; Schreurs WH; Zonderhuis BM; Kazemier G	2022	Sep	J Telemed Telecare	28	8	559-567		10.1177/1357633X20957136	33019855	#441	Hellingman 2022	Exclusion reason: title & abstract not relevant
Theory-driven development of an educative nutritional intervention (ENI) supporting older hospital patients to eat sufficiently, assisted by an eHealth solution: an intervention mapping approach.	Terp R; Lindhardt T; Kayser L	2022	Nov	BMC Health Serv Res	22	1	1435		10.1186/s12913-022-08679-8	36443804	#442	Terp 2022	Exclusion reason: title & abstract not relevant
A Standardized Education Checklist for Parents of Children Newly Diagnosed With Cancer: A Report From the Children's Oncology Group.	Rodgers C; Bertini V; Conway MA; Crosty A; Filice A; Herring RA; Isbell J; Lown DrPH EA; Miller K; Perry M; Sanborn P; Spreen N; Tena N; Winkle C; Darling J; Slaven A; Sullivan J; Tomlinson KM; Windt K; Hockenberry M; Landier W	2018	Jul/Aug	J Pediatr Oncol Nurs	35	4	235-246		10.1177/1043454218764889	29589818	#443	Rodgers 2018	Exclusion reason: title & abstract not relevant
Embracing Change: Learnings From Implementing Multidimensional Digital Remote Monitoring in Oncology Patients at a District General Hospital During the COVID-19 Pandemic.	Komarzynski S; Wreglesworth NI; Griffiths D; Pecchia L; Subbe CP; Hughes SF; Davies EH; Innominato PF	2021	Feb	JCO Clin Cancer Inform	5		216-220		10.1200/CCI.20.00136	33606562	#444	Komarzynski 2021	Exclusion reason: title & abstract not relevant
A novel mobile health application to support cancer surveillance needs of patients and families with cancer predisposition syndromes.	Alvarez SJA; Pencheva B; Westfall E; Mwalija C; Parsell M; Greenleaf M; Porter CC; Lam WA; Mannino RG; Mitchell SG	2023	Oct	Pediatr Blood Cancer	70	10	e30537		10.1002/pbc.30537	37415085	#445	AlvarezSJA 2023	Exclusion reason: title & abstract not relevant
Continual Screening of Patients Using mHealth: The Rolling Score Concept Applied to Sleep Medicine.	Zluga C; Modre-Osprian R; Kastner P; Schreier G	2016		Stud Health Technol Inform	223		237-44			27139409	#446	Zluga 2016	Exclusion reason: title & abstract not relevant
Design of a randomized, non-inferiority trial to evaluate the reliability of videoconferencing for remote consultation of diabetes.	Fatehi F; Martin-Khan M; Gray LC; Russell AW	2014	Feb	BMC Med Inform Decis Mak	14		11		10.1186/1472-6947-14-11	24528569	#447	Fatehi 2014	Exclusion reason: title & abstract not relevant
Telecardiology Assessment and Cardiovascular Prevention in Italian Police Officers.	Brunetti ND; Castrovilli V; Ieva R; Centola A; Garbarino S; Formilli P; Leopizzi A; Rizzon B; Cillo OD	2020	Oct	Am J Cardiol	133		179-182		10.1016/j.amjcard.2020.07.028	32807389	#448	Brunetti 2020	Exclusion reason: title & abstract not relevant
Optimising adherence to secondary prevention medications following acute coronary syndrome utilising telehealth cardiology pharmacist clinics: a matched cohort study.	Livori AC; Pol D; Levkovich B; Oqueli E	2023	Jun	Int J Clin Pharm	45	3	722-730		10.1007/s11096-023-01562-4	36940081	#449	Livori 2023	Exclusion reason: title & abstract not relevant
Effectiveness of psycho-educational interventions with telecommunication technologies on emotional distress and quality of life of adult cancer patients: a systematic review.	B√°rtolo A; Pacheco E; Rodrigues F; Pereira A; Monteiro S; Santos IM	2019	Apr	Disabil Rehabil	41	8	870-878		10.1080/09638288.2017.1411534	29219027	#450	B√°rtolo 2019	Exclusion reason: title & abstract not relevant
Why do older people with multi-morbidity experience unplanned hospital admissions from the community: a root cause analysis.	L Reed R; Isherwood L; Ben-Tovim D	2015	Nov	BMC Health Serv Res	15		525		10.1186/s12913-015-1170-z	26613614	#451	LReed 2015	Exclusion reason: title & abstract not relevant
Tele-cardio-onco AID: a new concept for a coordinated care program in breast cancer (BREAST-AID): rationale and study protocol.	Styczkiewicz K; Styczkiewicz M; Mƒôdrek S; Jankowski P; Szmit S; Stec S	2019	Apr	Pol Arch Intern Med	129	4	295-298		10.20452/pamw.4450	30778018	#452	Styczkiewicz 2019	Exclusion reason: title & abstract not relevant
Electronic Consultations in Nephrology: Pilot Implementation and Evaluation.	Mendu ML; McMahon GM; Licurse A; Solomon S; Greenberg J; Waikar SS	2016	Nov	Am J Kidney Dis	68	5	821-823		10.1053/j.ajkd.2016.05.029	27503182	#453	Mendu 2016	Exclusion reason: title & abstract not relevant
Basic Requirements for Improving Home Dialysis Utilization: Universal Access to Specialty Nephrology Care and Comprehensive Pre-ESKD Education.	Shukla AM; Cavanaugh KL; Wadhwa A; Crowley ST; Fried L	2023	Jan	J Am Soc Nephrol	34	1	21-25		10.1681/ASN.2022060685	36283810	#454	Shukla 2023	Exclusion reason: title & abstract not relevant
Test of a workforce development intervention to expand opioid use disorder treatment pharmacotherapy prescribers: protocol for a cluster randomized trial.	Molfenter T; Knudsen HK; Brown R; Jacobson N; Horst J; Van Etten M; Kim JS; Haram E; Collier E; Starr S; Toy A; Madden L	2017	Nov	Implement Sci	12	1	135	ClinicalTrials.gov/NCT02926482	10.1186/s13012-017-0665-x	29141653	#455	Molfenter 2017	Exclusion reason: title & abstract not relevant
Validated System for Centralized Grading of Retinopathy of Prematurity: Telemedicine Approaches to Evaluating Acute-Phase Retinopathy of Prematurity (e-ROP) Study.	Daniel E; Quinn GE; Hildebrand PL; Ells A; Hubbard GB 3rd; Capone A Jr; Martin ER; Ostroff CP; Smith E; Pistilli M; Ying GS	2015	Jun	JAMA Ophthalmol	133	6	675-82		10.1001/jamaophthalmol.2015.0460	25811772	#456	Daniel 2015	Exclusion reason: title & abstract not relevant
Perspectives on the recommendations for skin cancer management during the COVID-19 pandemic.	Geskin LJ; Trager MH; Aasi SZ; Bickers DR; Carvajal RD; Nghiem P; Taback B; Zeitouni NC; Samie FH	2020	Jul	J Am Acad Dermatol	83	1	295-296		10.1016/j.jaad.2020.05.002	32387656	#458	Geskin 2020	Exclusion reason: title & abstract not relevant
Reorganization of the functional gastrointestinal disorders unit during the SARS-CoV-2 outbreak - Practical Recommendations.	Ghisa M; Barberio B; Lorenzon G; Zingone F; Savarino E	2020	Oct	Dig Liver Dis	52	10	1097-1098		10.1016/j.dld.2020.07.011	32690382	#459	Ghisa 2020	Exclusion reason: title & abstract not relevant
Paediatric community home nursing: a model of acute care.	Ng SM; Mariguddi S; Coward S; Middleton H	2014	Feb	Br J Nurs	23	4	209-12		10.12968/bjon.2014.23.4.209	24809149	#460	Ng 2014	Exclusion reason: title & abstract not relevant
Pediatric lung function testing during a pandemic: An international perspective.	Beydon N; Gochicoa L; Jones MJ; Lands LC; Lombardi E; Rosenfeld M; Sly PD; Weiner DJ; Yilmaz O	2020	Nov	Paediatr Respir Rev	36		106-108		10.1016/j.prrv.2020.10.001	33160838	#461	Beydon 2020	Exclusion reason: title & abstract not relevant
Antibiotic stewardship in direct-to-consumer telemedicine consultations leads to high adherence to best practice guidelines and a low prescription rate.	Pedrotti CHS; Accorsi TAD; De Amicis Lima K; Serpa Neto A; Lira MTSS; Morbeck RA; Cordioli E	2021	Apr	Int J Infect Dis	105		130-134		10.1016/j.ijid.2021.02.020	33578013	#462	PedrottiCHS 2021	Exclusion reason: title & abstract not relevant
Inequities in access to inpatient rehabilitation after stroke: an international scoping review.	Lynch EA; Cadilhac DA; Luker JA; Hillier SL	2017	Dec	Top Stroke Rehabil	24	8	619-626		10.1080/10749357.2017.1366010	28835194	#463	Lynch 2017	Exclusion reason: title & abstract not relevant
Influenza and respiratory syncytial virus infections in the oldest-old continent.	Boattini M; Almeida A; Christaki E; Cruz L; Ant√£o D; Moreira MI; Bianco G; Iannaccone M; Tsiolakkis G; Khattab E; Kasapi D; Charrier L; Tosatto V; Marques TM; Cavallo R; Costa C	2020	Nov	Eur J Clin Microbiol Infect Dis	39	11	2085-2090		10.1007/s10096-020-03959-9	32594325	#464	Boattini 2020	Exclusion reason: title & abstract not relevant
A new framework for teaching the art of general practice consultation to registrars and supervised doctors.	Roth R; Willems J	2022	May	Aust J Gen Pract	51	5	310-315		10.31128/AJGP-02-21-5817	35491454	#465	Roth 2022	Exclusion reason: title & abstract not relevant
Teaching Tip: Virtual Oncology Clinic.	Nolan MW; Balogh M; Waltman SS	2019	Fall	J Vet Med Educ	46	3	367-371		10.3138/jvme.0817-107r	30721107	#466	Nolan 2019	Exclusion reason: title & abstract not relevant
Long-term outcome in patients treated at home during the pancytopenic phase after allogeneic haematopoietic stem cell transplantation.	Ringd√©n O; Sadeghi B; Moretti G; Finnbogadottir S; Eriksson B; Mattsson J; Svahn BM; Remberger M	2018	Apr	Int J Hematol	107	4	478-485		10.1007/s12185-017-2363-5	29143281	#467	Ringd√©n 2018	Exclusion reason: title & abstract not relevant
Saudi experts' recommendation for RSV prophylaxis in the era of COVID-19: Consensus from the Saudi Pediatric Pulmonology Association.	Alharbi AS; Alzahrani M; Alodayani AN; Alhindi MY; Alharbi S; Alnemri A	2021	Apr	Saudi Med J	42	4	355-362		10.15537/smj.2021.42.4.20200769	33795490	#468	Alharbi 2021	Exclusion reason: title & abstract not relevant
Radiotherapy based management during Covid-19 pandemic - A systematic review of presented consensus and guidelines.	Siavashpour Z; Goharpey N; Mobasheri M	2021	Aug	Crit Rev Oncol Hematol	164		103402		10.1016/j.critrevonc.2021.103402	34214608	#469	Siavashpour 2021	Exclusion reason: title & abstract not relevant
Outpatient telecardiology perceptions among rural, suburban, and urban veterans utilizing in-person cardiology versus telecardiology services: A mixed methods analysis.	Finley BA; Palitsky R; Charteris E; Pacheco C; Kapoor D	2021	Sep	J Rural Health	37	4	812-820		10.1111/jrh.12586	34002404	#470	Finley 2021	Exclusion reason: title & abstract not relevant
Recommendation to Use Wearable-Based mHealth in Closed-Loop Management of Acute Cardiovascular Disease Patients During the COVID-19 Pandemic.	Ji N; Xiang T; Bonato P; Lovell NH; Ooi SY; Clifton DA; Akay M; Ding XR; Yan BP; Mok V; Fotiadis DI; Zhang YT	2021	Apr	IEEE J Biomed Health Inform	25	4	903-908		10.1109/JBHI.2021.3059883	33596179	#471	Ji 2021	Exclusion reason: title & abstract not relevant
Clinicians' Role in the Adoption of an Oncology Decision Support App in Europe and Its Implications for Organizational Practices: Qualitative Case Study.	Jacob C; Sanchez-Vazquez A; Ivory C	2019	May	JMIR Mhealth Uhealth	7	5	e13555		10.2196/13555	31066710	#472	Jacob 2019	Exclusion reason: title & abstract not relevant
Impact of COVID-19 on cancer service delivery: results from an international survey of oncology clinicians.	Chazan G; Franchini F; Alexander M; Banerjee S; Mileshkin L; Blinman P; Zielinski R; Karikios D; Pavlakis N; Peters S; Lordick F; Ball D; Wright G; I Jzerman M; Solomon B	2020	Dec	ESMO Open	5	6	e001090		10.1136/esmoopen-2020-001090	33262203	#473	Chazan 2020	Exclusion reason: title & abstract not relevant
Impact of the COVID-19 pandemic on the organisation of stroke care. Madrid Stroke Care Plan.	Fuentes B; Alonso de Leci√±ana M; Calleja-Casta√±o P; Carneado-Ruiz J; Egido-Herrero J; Gil-N√∫√±ez A; Masju√°n-Vallejo J; Vivancos-Mora J; Rodr√≠guez-Pardo J; Riera-L√≥pez N; Xim√©nez-Carrillo √Å; Cruz-Culebras A; G√≥mez-Escalonilla C; D√≠ez-Tejedor E	2020	Jul-Aug	Neurologia (Engl Ed)	35	6	363-371		10.1016/j.nrl.2020.05.007	32563566	#474	Fuentes 2020	Exclusion reason: title & abstract not relevant
'When you're it': a qualitative study exploring the rural nurse experience of managing acute mental health presentations.	Beks H; Healey C; Schlicht KG	2018	Aug	Rural Remote Health	18	3	4616		10.22605/RRH4616	30081643	#475	Beks 2018	Exclusion reason: title & abstract not relevant
The burden of illness in Lennox‚ÄìGastaut syndrome: a systematic literature review	Strzelczyk, A.; Zuberi, S.M.; Striano, P.; Rosenow, F.; Schubert-Bast, S.	2023		Orphanet J. Rare Dis.	18	1			10.1186/s13023-023-02626-4		#476	Strzelczyk 2023	Exclusion reason: title & abstract not relevant
Analysis of the factors and moderating role of self-care ability among patients with breast cancer-related lymphedema	Jiang, W.; Chen, L.	2023		J. Clin. Nurs.	32	2025-06-05	926-940		10.1111/jocn.16495		#477	Jiang 2023	Exclusion reason: title & abstract not relevant
Do not do recommendations in different paediatric care settings	Arias Constanti, V.; Domingo Garau, A.; Rodr√≠guez Marrod√°n, B.; Villalobos Pinto, E.; Riaza G√≥mez, M.; Garc√≠a Soto, L.; Hern√°ndez Borges, √Å.; Madrid Rodr√≠guez, A.	2023		An. Pediatr.	98	4	291-300		10.1016/j.anpedi.2023.02.001		#478	AriasConstanti 2023	Exclusion reason: title & abstract not relevant
Informal Caregivers: From Hidden Heroes to Integral Part of Care	Charalambous, A.	2023		Informal Caregivers: From Hidden Heroes to Integral Part of Care			1-219		10.1007/978-3-031-16745-4		#479	Charalambous 2023	Exclusion reason: title & abstract not relevant
Novel patient-centred outcome in cancer care, days at home: a scoping review protocol	Ribeiro, T.; Mahar, A.; Jerath, A.; Bondzi-Simpson, A.; Barabash, V.; Barr, A.A.; Wright, F.C.; Kosyachkova, E.; Deleemans, J.; Coburn, N.G.; Hallet, J.	2023		BMJ Open	13	3			10.1136/bmjopen-2022-071201		#480	Ribeiro 2023	Exclusion reason: title & abstract not relevant
Piloting of a minimum data set for older people living in care homes in England: protocol for a longitudinal, mixed-methods study	Towers, A.-M.; Gordon, A.; Wolters, A.T.; Allan, S.; Rand, S.; Webster, L.A.; Crellin, E.; Brine, R.J.; De Corte, K.; Akdur, G.; Irvine, L.; Burton, J.; Hanratty, B.; Killett, A.; Meyer, J.; Jones, L.; Goodman, C.	2023		BMJ Open	13	2			10.1136/bmjopen-2023-071686		#482	Towers 2023	Exclusion reason: title & abstract not relevant
Evaluating the accuracy and efficacy of an electronic medical record alert to identify paediatric patients with low-risk febrile neutropenia	Corrente, C.; Satkumaran, S.; Segal, A.; Butters, C.; Fernandez, C.; Babl, F.E.; Orme, L.M.; Thursky, K.; Haeusler, G.M.	2023		Int. J. Med. Informatics	178				10.1016/j.ijmedinf.2023.105205		#483	Corrente 2023	Exclusion reason: title & abstract not relevant
Contextualizing evidence-based nurse-led interventions for reducing 30-day hospital readmissions using GRADE evidence to decision framework: A Delphi study	Zhong, C.C.W.; Wong, C.H.L.; Hung, C.-T.; Yeoh, E.-K.; Wong, E.L.Y.; Chung, V.C.H.	2023		Worldviews Evid.-Based Nurs.	20	4	315-329		10.1111/wvn.12650		#484	Zhong 2023	Exclusion reason: title & abstract not relevant
Intensive community and home-based treatments for eating disorders: a scoping review study protocol	Ince, B.; Phillips, M.; Schmidt, U.	2023		BMJ Open	13	2			10.1136/bmjopen-2022-064243		#485	Ince 2023	Exclusion reason: title & abstract not relevant
A co-designed health information system implementation into residential aged care: A mixed-method evaluation	Bail, K.; Merrick, E.; Gibson, D.; Hind, A.; Strickland, K.; Redley, B.	2023		J. Nurs. Scholarsh.	55	2	521-535		10.1111/jnu.12840		#486	Bail 2023	Exclusion reason: title & abstract not relevant
Improving Transitional Care for Older Adults: Results of a Patient-Centred Quality Improvement Intervention	McCusker, J.; Beauchamp, S.; Lambert, S.; Yaffe, M.; Meguerditchian, A.N.; John, B.-T.; Bourbonnais, M.-P.; Fung, S.; De Raad, M.; Belzile, E.	2023		Can. J. Aging					10.1017/S0714980823000247		#487	McCusker 2023	Exclusion reason: title & abstract not relevant
Does telehealth influence the decision to transfer residents of residential aged care facilities to emergency departments? A scoping review	Sunner, C.; Giles, M.T.; Kable, A.; Foureur, M.	2023		Int. J. Older People Nurs.	18	1			10.1111/opn.12517		#488	Sunner 2023	Exclusion reason: title & abstract not relevant
Age-based entitlement: An ageist practice or a tool for combatting ageism?	J√∂nson, H.; Carlstedt, E.; Harnett, T.	2023		J. Aging Stud.	64				10.1016/j.jaging.2023.101108		#489	J√∂nson 2023	Exclusion reason: title & abstract not relevant
Implementation of an in-reach rehabilitation program can increase the rate of discharge home from acute hospital care	Wu, J.; Shiner, C.T.; Faux, S.G.; Watanabe, Y.	2023		Aust. Health Rev.					10.1071/AH23033		#490	Wu 2023	Exclusion reason: title & abstract not relevant
Shared Family Care: Out-of-Home Care Programs for Serving Parents and Children Together	Barth, R.P.; Zeinstra, L.T.; Lee, B.R.; Harder, A.T.	2023		Resid. Treat. Child. Youth					10.1080/0886571X.2023.2202889		#491	Barth 2023	Exclusion reason: title & abstract not relevant
Efficacy of MitraClip and continued multidisciplinary cardiac rehabilitation in preventing readmission of an older heart failure patient with severe multivalvular disease: A case report	Ishihara, K.; Izawa, K.P.; Morikawa, T.; Hayashida, A.	2023		J. Cardiol. Cases	27	1	23-26		10.1016/j.jccase.2022.09.007		#492	Ishihara 2023	Exclusion reason: title & abstract not relevant
A rehabilitation intervention to improve recovery after an episode of delirium in adults over 65 years (RecoverED): study protocol for a multi-centre, single-arm feasibility study	Allan, L.; O‚ÄôConnell, A.; Raghuraman, S.; Bingham, A.; Laverick, A.; Chandler, K.; Connors, J.; Jones, B.; Um, J.; Morgan-Trimmer, S.; Harwood, R.; Goodwin, V.A.; Ukoumunne, O.C.; Hawton, A.; Anderson, R.; Jackson, T.; MacLullich, A.M.J.; Richardson, S.; Davis, D.; Collier, L.; Strain, W.D.; Litherland, R.; Glasby, J.; Clare, L.	2023		Pilot Feasibility Stud.	9	1			10.1186/s40814-023-01387-y		#493	Allan 2023	Exclusion reason: title & abstract not relevant
Comfort First: Development and pilot testing of a web-based video training to disseminate Comfort Matters dementia care	Hanson, L.C.; Meeks, N.; Guo, J.; Alonzo, T.R.M.; Mitchell, K.M.; Gallagher, M.; Toles, M.; Harder, B.; Zimmerman, S.	2023		J. Am. Geriatr. Soc.	71	8	2564-2570		10.1111/jgs.18346		#494	Hanson 2023	Exclusion reason: title & abstract not relevant
How Would You Manage This Patient With Clostridioides difficile Infection? Grand Rounds Discussion From Beth Israel Deaconess Medical Center	Kanjee, Z.; Allegretti, J.R.; Alonso, C.D.; Burns, R.B.	2023		Ann. Intern. Med.	176	8	1101-1108		10.7326/M23-0754		#496	Kanjee 2023	Exclusion reason: title & abstract not relevant
Implementation of a frailty intervention in the transition from hospital to home: A realist process evaluation protocol for the FORTRESS trial	Manuel, K.; Block, H.; Crotty, M.; Harvey, G.; Kurrle, S.E.; Cameron, I.; Lockwood, K.; Sherrington, C.; Pond, D.; Nguyen, T.A.; Laver, K.	2023		BMJ Open	13	6			10.1136/bmjopen-2022-070267		#498	Manuel 2023	Exclusion reason: title & abstract not relevant
Caring for LGBTQ+ Older Adults at Home	Robertson, M.L.; Carnahan, J.L.; Streed, C.G.	2023		J. Gen. Intern. Med.	38	6	1538-1540		10.1007/s11606-023-08064-z		#499	Robertson 2023	Exclusion reason: title & abstract not relevant
Coordinated-Transitional Care (C-TraC) for Veterans from Subacute Rehabilitation to Home	Sison, S.D.M.; John, J.; Mac, C.; Ruopp, M.; Driver, J.A.	2023		J. Am. Med. Dir. Assoc.	24	9	1334-1340		10.1016/j.jamda.2023.05.007		#500	Sison 2023	Exclusion reason: title & abstract not relevant
Cost-effectiveness of clinical interventions for delirium: A systematic literature review of economic evaluations	Kinchin, I.; Edwards, L.; Hosie, A.; Agar, M.; Mitchell, E.; Trepel, D.	2023		Acta Psychiatr. Scand.	147	5	430-459		10.1111/acps.13457		#501	Kinchin 2023	Exclusion reason: title & abstract not relevant
Does CGA Improve Health Outcomes in the Community? An Umbrella Review	Ambagtsheer, R.C.; Thompson, M.Q.; Tucker, G.R.; Schultz, T.; Beilby, J.; Visvanathan, R.	2023		J. Am. Med. Dir. Assoc.	24	6	782-789.e15		10.1016/j.jamda.2023.03.018		#502	Ambagtsheer 2023	Exclusion reason: title & abstract not relevant
Did the Acute Frailty Network improve outcomes for older people living with frailty? A staggered difference-in-difference panel event study	Street, A.; Maynou, L.; Conroy, S.	2023		BMJ Qual. Saf.					10.1136/bmjqs-2022-015832		#503	Street 2023	Exclusion reason: title & abstract not relevant
Systematic literature review on the effectiveness and safety of paediatric hospital-at-home care as a substitute for hospital care	Detollenaere, J.; Van Ingelghem, I.; Van den Heede, K.; Vlayen, J.	2023		Eur. J. Pediatr.	182	6	2735-2757		10.1007/s00431-023-04916-2		#504	Detollenaere 2023	Exclusion reason: title & abstract not relevant
Looking for integrated elderly care¬†in practice	Juutinen, A.-M.	2023		J. Integr. Care	31	5	85-89		10.1108/JICA-05-2023-0025		#505	Juutinen 2023	Exclusion reason: title & abstract not relevant
Telenursing and Remote Patient Monitoring in Cardiovascular Health	Abraham, C.; Jensen, C.; Rossiter, L.; Dittman Hale, D.	2023		Telemedicine. e-Health					10.1089/tmj.2023.0187		#506	Abraham 2023	Exclusion reason: title & abstract not relevant
A Community of Practice on Environmental Design for Long-Term Care Residents with Dementia	Elliott, J.; Stolee, P.; Mairs, K.; Kothari, A.; Conklin, J.	2023		Can. J. Aging	42	3	404-415		10.1017/S0714980823000028		#507	Elliott 2023	Exclusion reason: title & abstract not relevant
Young People Transitioning from Residential out-of-home Care in Australia: The Case for Extended Care	Mendes, P.; Bollinger, J.; Flynn, C.	2023		Resid. Treat. Child. Youth	40	3	348-362		10.1080/0886571X.2022.2139330		#508	Mendes 2023	Exclusion reason: title & abstract not relevant
Facilitating and Implementing a Process for the Delivery of Pediatric Oncology New Diagnosis Education Among Nursing Staff Through the Electronic Medical Record	Collazo, C.K.; Tena, N.; Duffy, E.A.	2023		J. Pediatr. Hematol. Oncol. Nurs.	40	2	133-138		10.1177/27527530211073873		#509	Collazo 2023	Exclusion reason: title & abstract not relevant
A prospective, multicentre study to assess frailty in elderly patients with leg ulcers (GERAS study)	Zorge, N.E.; Scheerders, E.R.Y.; Dudink, K.; Oudshoorn, C.; Polinder-Bos, H.A.; Waalboer-Spuij, R.; Schlejen, P.M.; van Montfrans, C.	2023		J. Eur. Acad. Dermatol. Venereol.	37	2	428-435		10.1111/jdv.18586		#510	Zorge 2023	Exclusion reason: title & abstract not relevant
Value of improving patient safety: Health economic considerations for rapid response systems-a rapid review of the literature and expert round table	Subbe, C.; Hughes, D.A.; Lewis, S.; Holmes, E.A.; Kalkman, C.; So, R.; Tranka, S.; Welch, J.	2023		BMJ Open	13	4			10.1136/bmjopen-2022-065819		#511	Subbe 2023	Exclusion reason: title & abstract not relevant
Home Care Nurses‚Äô Experiences of the Use and Introduction of the Subacute Functional Decline in the Elderly Instrument	Wesseltoft-Rao, N.; Pajalic, Z.; Hamre, A.; Abudayya, A.	2023		SAGE Open Nurs.	9				10.1177/23779608231187246		#512	Wesseltoft-Rao 2023	Exclusion reason: title & abstract not relevant
Institute-based nurse-led care versus home-based resistance training for patients with acute pancreatitis: Clinical outcomes analysis	Lu, Y.-C.; Zheng, Y.-Y.	2023		Medicine	102	16	E32851		10.1097/MD.0000000000032851		#513	Lu 2023	Exclusion reason: title & abstract not relevant
Risk factors associated with 31-day unplanned hospital readmission in newborns: a systematic review	Della, P.R.; Huang, H.; Roberts, P.A.; Porter, P.; Adams, E.; Zhou, H.	2023		Eur. J. Pediatr.	182	4	1469-1482		10.1007/s00431-023-04819-2		#514	Della 2023	Exclusion reason: title & abstract not relevant
Discharge Disposition After Limb Amputation in a Publicly Funded Health Care System	Essien, S.K.; Zucker-Levin, A.	2023		Inquiry	60				10.1177/00469580231176354		#515	Essien 2023	Exclusion reason: title & abstract not relevant
Drug Burden Index in Older Adults with Psychiatric Illnesses: A Cross-Sectional Study	Chahine, B.	2023		Drugs - Real World Outcomes	10	2	283-290		10.1007/s40801-023-00357-3		#517	Chahine 2023	Exclusion reason: title & abstract not relevant
Senior Services in US Hospitals and Readmission Risk or Mortality Among Medicare Beneficiaries Since the Affordable Care Act	Arbaje, A.I.; Woodman, S.; Keita Fakeye, M.B.; Leff, B.; Yu, Q.	2023		J. Appl. Gerontol.	42	7	1424-1432		10.1177/07334648231161925		#518	Arbaje 2023	Exclusion reason: title & abstract not relevant
Exploring satisfaction among women having a First Nations baby at one of three maternity hospitals offering culturally specific continuity of midwife care in Victoria, Australia: A cross-sectional survey	McCalman, P.; Forster, D.; Springall, T.; Newton, M.; McLardie-Hore, F.; McLachlan, H.	2023		Women Birth					10.1016/j.wombi.2023.06.003		#519	McCalman 2023	Exclusion reason: title & abstract not relevant
Are Energy and Protein Intakes Lower Than Requirements in Older Adults? An Urgent Issue in Hospitals and Nursing Homes	Blanquet, M.; Guiguet-Auclair, C.; Berland, P.; Ducher, G.; Sauvage, A.; Dadet, S.; Guiyedi, V.; Farigon, N.; Bohatier, J.; Gerbaud, L.; Boirie, Y.	2023		Nutrients	15	15			10.3390/nu15153307		#520	Blanquet 2023	Exclusion reason: title & abstract not relevant
Impact of general practice / family medicine training on Japanese junior residents:a descriptive study	Nakamura, K.; Kanke, S.; Ishii, A.; Mori, F.; Hoshi, G.; Kanto, K.; Toyoda, Y.; Kassai, R.	2023		Fukushima J Med Sci	69	2	133-141		10.5387/fms.2022-35		#521	Nakamura 2023	Exclusion reason: title & abstract not relevant
‚ÄúIt Isn‚Äôt the Same‚Äù: Experiences of Informal Caregivers of Older Adults Enrolled in a Home-Based Senior Care Program During COVID-19	Humber, M.B.; Yefimova, M.; Lessios, A.S.; Trivedi, R.B.; Sheffrin, M.; Martin, M.	2023		J. Gerontol. Nurs.	49	3	19-26		10.3928/00989134-20230209-04		#522	Humber 2023	Exclusion reason: title & abstract not relevant
Development and Evaluation of Rehabilitation Service Areas for the United States	Reistetter, T.A.; Dean, J.M.; Haas, A.M.; Prochaska, J.D.; Jupiter, D.C.; Eschbach, K.; Kuo, Y.-F.	2023		BMC Health Serv. Res.	23	1			10.1186/s12913-023-09184-2		#523	Reistetter 2023	Exclusion reason: title & abstract not relevant
Discharge Planning for People with Inpatient Hyperglycaemia: A Review on Pharmacological Management	Gangopadhyay, K.K.; Sahay, R.K.; Gupta, S.; Ayyar, V.; Das, S.; Bhattacharya, S.; Bhandari, S.; Bhattacharyya, A.	2023		Curr. Diabetes Rev.	19	9	118-134		10.2174/1573399819666230224123707		#524	Gangopadhyay 2023	Exclusion reason: title & abstract not relevant
Patient satisfaction and outcomes of crisis resolution home treatment for the management of acute psychiatric crises: a study during the COVID-19 pandemic in Madrid	Moreno-Alonso, I.; Nieves-Carnicer, M.; Noguero-Alegre, A.; Alvarez-Mon, M.A.; Rodriguez-Quiroga, A.; Dorado, J.F.; Mora, F.; Quintero, J.	2023		Front. Psychiatry	14				10.3389/fpsyt.2023.1197833		#525	Moreno-Alonso 2023	Exclusion reason: title & abstract not relevant
Cost effectiveness of home care versus hospital care: a retrospective analysis	Megido, I.; Sela, Y.; Grinberg, K.	2023		Cost Eff. Resour. Allocat.	21	1			10.1186/s12962-023-00424-0		#526	Megido 2023	Exclusion reason: title & abstract not relevant
A Retrospective Cohort Study Evaluating the Association Between Implementation of a Digital Care Plan and Hospitalization Rates for Home Care Residents in the United Kingdom	Windle, N.; Alam, A.; Patel, H.; Street, J.M.; Lathwood, M.; Farrington, T.; Maruthappu, M.	2023		Home Health Care Manage. Pract.	35	2	123-128		10.1177/10848223221135560		#527	Windle 2023	Exclusion reason: title & abstract not relevant
Association of Hospital Readmission Rates With Discharge Disposition for Patients With Psychotic Disorders	Tucker, K.; Zikos, D.; Vick, D.J.	2023		J. Healthc. Manage.	68	3	198-214		10.1097/JHM-D-22-00115		#529	Tucker 2023	Exclusion reason: title & abstract not relevant
Preliminary Analysis of an Advanced Health Care Practitioner-Led Home-Visit Primary Care Program for High-Risk Patients Reduced Health Care Costs and Utilization	Bharadwaj, P.; Dyjack, N.; Gill, G.; Solomon, A.; Schafer, M.; Simpson, E.; DeVito, R.; Merz, G.; Switzer, L.; Gillette, M.; Fahnestock, L.; Somaiya, C.K.; Randhawa, M.	2023		J. Palliative Med.					10.1089/jpm.2023.0351		#530	Bharadwaj 2023	Exclusion reason: title & abstract not relevant
Dry mouth in patients with a life-limiting condition or frailty: a study protocol for two intervention studies and a nested qualitative sub-study (the Dry mOuth Project, DROP)	van der Meulen, A.I.; Neis, E.P.J.G.; de Nijs, E.J.M.; Coenegracht, B.J.E.G.; Stoppelenburg, A.; van den Beuken-van Everdingen, M.H.J.; van der Linden, Y.M.	2023		BMC Palliative Care	22	1			10.1186/s12904-023-01242-0		#531	vanderMeulen 2023	Exclusion reason: title & abstract not relevant
Impact of CoCare, a Complex Model Intervention, on medical care in long-term care nursing homes in Germany: An overview of the outcome and process evaluation	Br√ºhmann, B.A.; von der Warth, R.; Kaier, K.; Sehlbrede, M.; Ott, M.; Farin-Glattacker, E.	2023		Z. Fortbild. Evid. Qual. Gesundheitswes.	181		42-54		10.1016/j.zefq.2023.04.002		#532	Br√ºhmann 2023	Exclusion reason: title & abstract not relevant
Provision of HIV services to psychiatric inpatients in Botswana: Challenges and recommendations	Qambayot, M.A.; Naidoo, S.	2023		S. Afr. J. Psychiatry	29				10.4102/sajpsychiatry.v29i0.1990		#534	Qambayot 2023	Exclusion reason: title & abstract not relevant
Multi-inflammatory syndrome in children (MIS-C) associated with COVID-19: a nursing perspective experience report from a high-income tertiary paediatric hospital context	Hjelmgren, H.; Andersson, K.; Widegren, J.; Bergman, E.; Verm√©, A.; M√∂rdrup, K.; √ñhlander, M.; Bartholdson, C.	2023		Pediatr. Rheumatol.	21	1			10.1186/s12969-023-00786-y		#535	Hjelmgren 2023	Exclusion reason: title & abstract not relevant
In-hospital and home-based long-term monitoring of focal epilepsy with a wearable electroencephalographic device: Diagnostic yield and user experience	Macea, J.; Bhagubai, M.; Broux, V.; De¬†Vos, M.; Van¬†Paesschen, W.	2023		Epilepsia	64	4	937-950		10.1111/epi.17517		#537	Macea 2023	Exclusion reason: title & abstract not relevant
Examining the effect of interventions in emergency care for older people using a system dynamics decision support tool	England, T.; Brailsford, S.; Evenden, D.; Street, A.; Maynou, L.; Mason, S.M.; Preston, L.; Burton, C.; Van Oppen, J.; Conroy, S.	2023		Age Ageing	52	1			10.1093/ageing/afac336		#538	England 2023	Exclusion reason: title & abstract not relevant
Outcomes of uncomplicated assistive devices with older people: A pretest-post-test intervention study in a small community	Jacobsen, T.B.; Haanes, G.G.; Petersen, M.S.	2023		Technol. Disabil.	35	1	43-51		10.3233/TAD-220394		#539	Jacobsen 2023	Exclusion reason: title & abstract not relevant
Cost of Public Health Insurance for US-Born and Immigrant Adults	Kaushal, N.; Muchomba, F.M.	2023		JAMA Netw. Open	6	9	E2334008		10.1001/jamanetworkopen.2023.34008		#540	Kaushal 2023	Exclusion reason: title & abstract not relevant
Addressing Healthcare Utilization and Costs for Older Adults with Limited Mobility through a Multidisciplinary Home-Based Primary Care Program	Woodall, T.; Russell, A.; Tak, C.; McLean, W.	2023		J. Am. Board Fam. Med.	36	4	550-556		10.3122/jabfm.2022.220222R3		#542	Woodall 2023	Exclusion reason: title & abstract not relevant
Hospital bed replacement for acute care of children at home during the COVID-19 pandemic through a Hospital-in-the-Home programme	Bryant, P.A.; Lawrence, J.; Boyce, S.; Simpson, C.M.; Sinclair, G.; Chong, C.; Lewis, P.; Lee, S.; Hughes, R.; Dalton, S.; Lacey, C.; Nisbet, L.C.; Smith, T.E.; Chapman, S.; Lakshminarayanan, S.; Hurd, K.; Smith, K.; Savill, B.; Ibrahim, L.F.	2023		Arch. Dis. Child.	108	7			10.1136/archdischild-2022-325004		#543	Bryant 2023	Exclusion reason: title & abstract not relevant
Tailored exercise management (TEMPO) versus usual care for people aged 80¬†years or older with hip/knee osteoarthritis: study protocol for a feasibility randomised controlled trial	Nicolson, P.J.A.; Holden, M.A.; Marian, I.R.; Williamson, E.; Dutton, S.J.; Garrett, A.; Hopewell, S.; Lamb, S.E.	2023		Pilot Feasibility Stud.	9	1			10.1186/s40814-023-01275-5		#544	Nicolson 2023	Exclusion reason: title & abstract not relevant
Association between Oral Hygiene Information Sources and Daily Dental and Denture Care Practices in Urban Community-Dwelling Older Adults	Konstantopoulou, K.; Kossioni, A.E.	2023		J. Clin. Med.	12	8			10.3390/jcm12082881		#545	Konstantopoulou 2023	Exclusion reason: title & abstract not relevant
Integrating social support into interventions among the elderly in nursing homes: A scoping review	Behrendt, D.; Spieker, S.; Sumngern, C.; Wendschuh, V.	2023		BMJ Open	13	4			10.1136/bmjopen-2023-071962		#546	Behrendt 2023	Exclusion reason: title & abstract not relevant
The Effects of Stakeholder Perceptions on the Use of Humanoid Robots in Care for Older Adults: Postinteraction Cross-Sectional Study	Tobis, S.; Piasek-Skupna, J.; Neumann-Podczaska, A.; Suwalska, A.; Wieczorowska-Tobis, K.	2023		J. Med. Internet Res.	25				10.2196/46617		#547	Tobis 2023	Exclusion reason: title & abstract not relevant
Telehealth in palliative care during the COVID-19 pandemic: A systematic mixed studies review	Xu, X.; Ho, M.-H.; Lin, C.-C.	2023		Worldviews Evid.-Based Nurs.					10.1111/wvn.12637		#549	Xu 2023	Exclusion reason: title & abstract not relevant
Pivoting to the QUAD AIM-Lessons Learned From the Central Texas Market	Malish, R.; Allen, S.; Arroyo-Cazurro, M.A.; Geslak, K.M.; Hacker, J.B.; Hall, B.T.; Ingram, J.C.; Stokoe, S.J.; Whiddon, M.S.	2023		Mil. Med.	188	2025-04-03	E797-E803		10.1093/milmed/usab336		#550	Malish 2023	Exclusion reason: title & abstract not relevant
Developing a model for rehabilitation in the home as hospital substitution for patients requiring reconditioning: a Delphi survey in Australia	Poulos, R.G.; Cole, A.M.; Warner, K.N.; Faux, S.G.; Nguyen, T.-A.; Kohler, F.; Un, F.-C.; Alexander, T.; Capell, J.T.; Hilvert, D.R.; O‚ÄôConnor, C.M.; Poulos, C.J.	2023		BMC Health Serv. Res.	23	1			10.1186/s12913-023-09068-5		#551	Poulos 2023	Exclusion reason: title & abstract not relevant
Risk of hospitalization associated with different constellations of home & community based services	Van Cleve, R.; Cole, E.; Degenholtz, H.B.	2023		BMC Geriatr.	23	1			10.1186/s12877-022-03676-2		#552	VanCleve 2023	Exclusion reason: title & abstract not relevant
Documentation of Sedation in Palliative Care: A Scoping Review of Requirements, Recommendations, and Templates	Kauzner, S.; Heckel, M.; Ostgathe, C.; Schneider, M.; Bausewein, C.; Schildmann, E.; Kremling, A.; Ziegler, K.; Klein, C.	2023		J. Palliative Med.					10.1089/jpm.2022.0476		#554	Kauzner 2023	Exclusion reason: title & abstract not relevant
The Geras virtual frailty rehabilitation program to build resilience in older adults¬†with frailty during COVID-19: a randomized feasibility trial	Okpara, C.; Ioannidis, G.; Thabane, L.; Adachi, J.D.; Rabinovich, A.; Hewston, P.; Lee, J.; McArthur, C.; Kennedy, C.; Woo, T.; Boulos, P.; Bobba, R.; Wang, M.; Thrall, S.; Mangin, D.; Marr, S.; Armstrong, D.; Patterson, C.; Bray, S.; de Wit, K.; Maharaj, S.; Misiaszek, B.; Sookhoo, J.B.; Thompson, K.; Papaioannou, A.	2023		Pilot Feasibility Stud.	9	1			10.1186/s40814-023-01346-7		#555	Okpara 2023	Exclusion reason: title & abstract not relevant
Analysing Home Pharmaceutical Care Under the Combination of Medical Care and Nursing	Zhang, Y.; Peng, J.; Sun, W.; Zhang, H.; Yang, G.	2023		J. Multidiscip.Healthc.	16		1793-1800		10.2147/JMDH.S411330		#557	Zhang 2023	Exclusion reason: title & abstract not relevant
Improving Home and Community-Based Services Cost Assessment for Underrepresented Groups of Older Adults	Weil, J.; Karlin, N.J.	2023		J. Am. Med. Dir. Assoc.	24	9	1263-1265		10.1016/j.jamda.2023.07.017		#558	Weil 2023	Exclusion reason: title & abstract not relevant
Using stakeholder intervention refinement teams to develop approaches for real-time integration of patient-reported safety information during older adults‚Äô hospital-to-home-health care transitions	Arbaje, A.I.; Greyson, S.; Keita Fakeye, M.; Hohl, D.; Carl, K.; Hsu, Y.-J.; Leff, B.	2023		J. Patient Saf. Risk Manag.					10.1177/25160435231199975		#559	Arbaje 2023	Exclusion reason: title & abstract not relevant
THE ELDERLY IN THE FILIPINO FAMILY	Medina, B.T.; Medina, M.C.T.	2023		Contemp. Perspect. Family Res.	23		285-299		10.1108/S1530-353520230000023016		#560	Medina 2023	Exclusion reason: title & abstract not relevant
Impact of New York State's Health Home Model on Health Care Utilization	Wetzler, S.; Counts, N.; Schwartz, B.; Patel, U.; Holcombe, S.	2023		Psychiatr Serv	74	9	1002-1005		10.1176/appi.ps.20220264		#561	Wetzler 2023	Exclusion reason: title & abstract not relevant
Association of anorexia/appetite loss with malnutrition and mortality in older populations: A systematic literature review	Fielding, R.A.; Landi, F.; Smoyer, K.E.; Tarasenko, L.; Groarke, J.	2023		J. Cachexia Sarcopenia Muscle	14	2	706-729		10.1002/jcsm.13186		#562	Fielding 2023	Exclusion reason: title & abstract not relevant
Virtual Fracture Care in Long-Term Care Homes Avoiding Emergency Department Visits	Ng, G.; Larouche, J.; Feldman, S.; Verduyn, A.; Ward, S.; Wong, B.M.; Mayo, A.	2023		J. Am. Med. Dir. Assoc.	24	5	661-663		10.1016/j.jamda.2023.01.024		#563	Ng 2023	Exclusion reason: title & abstract not relevant
Pharmacist discharge summary: Impact of inpatient to community pharmacist handoff at hospital discharge	Kerstenetzky-Brenny, L.; Adamsick, M.L.; Lauscher, R.L.; Kennelty, K.A.; Hager, D.R.	2023		J. Am. Pharm. Assoc.	63	1	198-203.e4		10.1016/j.japh.2022.08.005		#564	Kerstenetzky-Brenny 2023	Exclusion reason: title & abstract not relevant
Postsurgical Opioid Use Among Veterans Discharged to Skilled Care Facilities Compared to Veterans Discharged to Home After Orthopedic Surgery	Buys, M.J.; Anderson, Z.; Bayless, K.; Zhang, C.; Presson, A.P.; Hales, J.; Brooke, B.S.	2023		J. Am. Med. Dir. Assoc.	24	2	258-262.e1		10.1016/j.jamda.2022.10.016		#565	Buys 2023	Exclusion reason: title & abstract not relevant
Guideline No. 432b: Cervical Ripening	Robinson, D.; Campbell, K.; Hobson, S.R.; MacDonald, W.K.; Sawchuck, D.; Wagner, B.	2023		J. Obstet. Gynaecol. Can.	45	1	56-62.e1		10.1016/j.jogc.2022.11.007		#566	Robinson 2023	Exclusion reason: title & abstract not relevant
How to measure staff continuity in intensive psychiatric home treatment: a routine data and single case analysis	Schwarz, J.; Wolff, J.; Heinze, M.; von Peter, S.; Habicht, J.L.	2023		Front. Psychiatry	14				10.3389/fpsyt.2023.1166197		#567	Schwarz 2023	Exclusion reason: title & abstract not relevant
Home monitoring vs hospitalization for mild acute pancreatitis. A pilot randomized controlled clinical trials	Sorribas, M.; Carnaval, T.; Pel√°ez, N.; Secanella, L.; Salord, S.; Sarret, S.; Videla, S.; Busquets, J.	2023		Medicine	102	20	E33853		10.1097/MD.0000000000033853		#568	Sorribas 2023	Exclusion reason: title & abstract not relevant
Home versus outpatient hospital intravenous immunoglobulin infusion and health care resource utilization	Rastegar, J.; Brown, V.T.; John, I.; Dixon, S.W.; Rodman, E.; Ellis, J.J.; Poonawalla, I.B.	2023		J. Am. Pharm. Assoc.	63	5	1566-1573.e1		10.1016/j.japh.2023.06.021		#569	Rastegar 2023	Exclusion reason: title & abstract not relevant
Identifying older adults at increased risk of medication-related readmission to hospital within 30 days of discharge: development and validation of a risk assessment tool	Glans, M.; Kempen, T.G.H.; Jakobsson, U.; Kragh Ekstam, A.; Bondesson, A.; Midl√∂v, P.	2023		BMJ Open	13	8			10.1136/bmjopen-2022-070559		#570	Glans 2023	Exclusion reason: title & abstract not relevant
Improving skin health of community-dwelling older people: A scoping review protocol	Kottner, J.; Fastner, A.; Lintzeri, D.-A.; Griffiths, C.E.M.; Blume-Peytavi, U.	2023		BMJ Open	13	5			10.1136/bmjopen-2022-071313		#571	Kottner 2023	Exclusion reason: title & abstract not relevant
Family medicine teaching strategy for managing patients with comorbidity	Penner, K.; Wicklum, S.; Johnston, A.; Kelly, M.A.	2023		Can. Fam. Phys.	69	7	507-510		10.46747/cfp.6907507		#572	Penner 2023	Exclusion reason: title & abstract not relevant
Predictors of long-term care use - informal home care recipients versus private and public facilities residents in Poland	Wrotek, M.; Kalbarczyk, M.	2023		BMC Geriatr.	23	1			10.1186/s12877-023-04216-2		#573	Wrotek 2023	Exclusion reason: title & abstract not relevant
Improving home caregiver independence with central line care for pediatric cancer patients	Wong, C.I.; Desrochers, M.D.; Conway, M.; Stuver, S.O.; Mahan, R.M.; Billett, A.L.	2023		Pediatrics	151	4			10.1542/peds.2022-056617		#574	Wong 2023	Exclusion reason: title & abstract not relevant
Factors that influence the provision of home-based rehabilitation services for people needing rehabilitation: a qualitative evidence synthesis	Velez, M.; Lugo-Agudelo, L.H.; Pati√±o Lugo, D.F.; Glenton, C.; Posada, A.M.; Mesa Franco, L.F.; Negrini, S.; Kiekens, C.; Spir Brunal, M.A.; Roberg, A.-S.B.; Cruz Sarmiento, K.M.	2023		Cochrane Database Syst. Rev.	2023	2			10.1002/14651858.CD014823		#575	Velez 2023	Exclusion reason: title & abstract not relevant
Guideline No. 430: Diagnosis and management of preterm prelabour rupture of membranes	Ronzoni, S.; Boucoiran, I.; Yudin, M.H.; Coolen, J.; Pylypjuk, C.; Melamed, N.; Holden, A.C.; Smith, G.; Barrett, J.	2022		J. Obstet. Gynaecol. Can.	44	11	1193-1208.e1		10.1016/j.jogc.2022.08.014		#576	Ronzoni 2022	Exclusion reason: title & abstract not relevant
Health policy analysis on barriers and facilitators for better oral health in German care homes: a qualitative study	Gomez-Rossi, J.; Schwartzkopff, J.; M√ºller, A.; Hertrampf, K.; Abraham, J.; Gassmann, G.; Schlattmann, P.; G√∂stemeyer, G.; Schwendicke, F.	2022		BMJ Open	12	3	e049306		10.1136/bmjopen-2021-049306		#577	Gomez-Rossi 2022	Exclusion reason: title & abstract not relevant
From Warkworth House to the 21st century care homes: Progress marked by persistent challenges	Gordon, A.L.; Spilsbury, K.; Achterberg, W.P.; Adams, R.; Jones, L.; Goodman, C.	2022		Age Ageing	51	7			10.1093/ageing/afac169		#578	Gordon 2022	Exclusion reason: title & abstract not relevant
Costs of providing hospital-based psychotic disorder treatment in Indonesia	Siregar, A.Y.M.; Habibie, I.; Sihotang, R.B.; Allo, R.P.; Kusumawardana, R.; Sunjaya, D.K.; Remi, S.S.	2023		J. Ment. Health	32	2	443-451		10.1080/09638237.2021.2022609		#579	Siregar 2023	Exclusion reason: title & abstract not relevant
Pulmonary rehabilitation in Africa: where are we? a multimethod study	Zouari, A.; Masmoudi, A.; Khanfir, F.; Ketata, S.; Rejab, H.; Bouzid, A.; Loukil, I.; Zribi, I.; Talbi, S.; Abdelhedi, A.; Abid, B.; Boujelben, S.	2022		Pan Afr. Med. J.	42				10.11604/pamj.2022.42.78.31954		#580	Zouari 2022	Exclusion reason: title & abstract not relevant
Hygiene management for long-term ventilated persons in the home health care setting: a scoping review	Hoeppchen, I.; Walter, C.; Berger, S.; Brandauer, A.; Freywald, N.; Kutschar, P.; Lex, K.M.; Strobl, A.; Gnass, I.	2022		BMC Health Serv. Res.	22	1			10.1186/s12913-022-07643-w		#581	Hoeppchen 2022	Exclusion reason: title & abstract not relevant
Factors associated with a change in disposition for mental health patients boarding in an urban Paediatric emergency department	O'Donnell, E.P.; Breden, L.E.; Munjapara, V.; Ryan, L.M.; Yanek, L.; Reynolds, E.K.; Ngo, T.	2022		Early Intervent. Psychiatry	16	5	509-517		10.1111/eip.13188		#582	O'Donnell 2022	Exclusion reason: title & abstract not relevant
Development and implementation of a nurse-based remote patient monitoring program for ambulatory disease management	Coffey, J.D.; Christopherson, L.A.; Williams, R.D.; Gathje, S.R.; Bell, S.J.; Pahl, D.F.; Manka, L.; Blegen, R.N.; Maniaci, M.J.; Ommen, S.R.; Haddad, T.C.	2022		Front. Digit. Health	4				10.3389/fdgth.2022.1052408		#583	Coffey 2022	Exclusion reason: title & abstract not relevant
The Impact of the Affordable Care Act on Trauma Outcomes in At-Risk Groups: An Interrupted Time Series Analysis with Control Group	Lester, E.L.W.; Dvorak, J.E.; Maluso, P.J.; Tatebe, L.C.; Widder, S.; Bokhari, F.	2022		Ann. Surg.	276	5	E591-E597		10.1097/SLA.0000000000004635		#584	Lester 2022	Exclusion reason: title & abstract not relevant
ASSIST: a reablement program for older adults in Sweden ‚Äì a feasibility study	Assander, S.; Bergstr√∂m, A.; Eriksson, C.; Meijer, S.; Guidetti, S.	2022		BMC Geriatr.	22	1			10.1186/s12877-022-03185-2		#585	Assander 2022	Exclusion reason: title & abstract not relevant
Defining the Role and Value of Physicians Who Primarily Practice in Nursing Homes: Perspectives of Nursing Home Physicians	Jung, H.-Y.; Yun, H.; O'Donnell, E.; Casalino, L.P.; Unruh, M.A.; Katz, P.R.	2022		J. Am. Med. Dir. Assoc.	23	6	962-967.e2		10.1016/j.jamda.2022.03.008		#586	Jung 2022	Exclusion reason: title & abstract not relevant
Venerable vulnerability or remarkable resilience? A prospective study of the impact of the first wave of the COVID-19 pandemic and quarantine measures on loneliness in Swedish older adults with home care	Gustafsson, P.E.; Nilsson, I.; San Sebastian, M.	2022		BMJ Open	12	5			10.1136/bmjopen-2021-060209		#587	Gustafsson 2022	Exclusion reason: title & abstract not relevant
Delivering a holistic hospital-to-home framework to support family caregivers of persons with dementia: Protocol for a feasibility study	Chan, E.-Y.; Glass Jr, G.F.	2022		J. Adv. Nurs.	78	5	1513-1523		10.1111/jan.15210		#588	Chan 2022	Exclusion reason: title & abstract not relevant
Feasibility of establishing acute respiratory infection treatment units (ATU) for improvement of care of children with acute respiratory infection	Mukherjee, A.; Jat, K.R.; Lodha, R.; Goyal, J.P.; Bhatt, J.I.; Das, R.R.; Ratageri, V.; Vyas, B.; Kabra, S.K.; Khera, D.; Singhal, D.; Singh, K.; Charoo, B.A.; Kumar, P.; Ray, P.S.; Mahapatro, S.	2022		BMC Pediatr.	22	1			10.1186/s12887-022-03240-2		#589	Mukherjee 2022	Exclusion reason: title & abstract not relevant
Urinary catheter policies in home healthcare agencies and hospital transfers due to urinary tract infection	Harrison, J.M.; Dick, A.W.; Madigan, E.A.; Furuya, E.Y.; Chastain, A.M.; Shang, J.	2022		Am. J. Infect. Control	50	7	743-748		10.1016/j.ajic.2021.11.027		#590	Harrison 2022	Exclusion reason: title & abstract not relevant
Illnesses and Symptoms in Older Adults at the End of Life at Different Places of Death in Korea	Kim, S.H.	2022		Int. J. Environ. Res. Public Health	19	7			10.3390/ijerph19073924		#591	Kim 2022	Exclusion reason: title & abstract not relevant
Impact of home healthcare on end-of-life outcomes for people with dementia: a systematic review	Chen, P.-J.; Smits, L.; Miranda, R.; Liao, J.-Y.; Petersen, I.; Van den Block, L.; Sampson, E.L.	2022		BMC Geriatr.	22	1			10.1186/s12877-022-02768-3		#592	Chen 2022	Exclusion reason: title & abstract not relevant
Practitioners‚Äô Views on Enabling People With Dementia to Remain in Their Homes During and After Crisis	Redley, M.; Poland, F.; Coleston-Shields, D.M.; Stanyon, M.; Yates, J.; Streater, A.; Orrell, M.	2022		J. Appl. Gerontol.	41	12	2549-2556		10.1177/07334648221118557		#593	Redley 2022	Exclusion reason: title & abstract not relevant
Postacute care outcomes in home health or skilled nursing facilities in patients with a diagnosis of dementia	Burke, R.E.; Xu, Y.; Ritter, A.Z.; Werner, R.M.	2022		Health Serv. Res.	57	3	497-504		10.1111/1475-6773.13855		#594	Burke 2022	Exclusion reason: title & abstract not relevant
A systematic review of the use of positive deviance approaches in primary care	O'malley, R.; O'connor, P.; Madden, C.; Lydon, S.	2022		Fam. Pract.	39	3	493-503		10.1093/fampra/cmab152		#595	O'malley 2022	Exclusion reason: title & abstract not relevant
Home Hospital for Orthopaedic Surgery: Opportunities and Challenges of a New Delivery Model	Karhade, A.V.; Chen, A.F.; Makhni, M.C.; Schwab, J.H.; Simpson, A.K.; Tsai, T.C.	2022		J. Bone Jt. Surg.	104	7	E27		10.2106/JBJS.21.00786		#596	Karhade 2022	Exclusion reason: title & abstract not relevant
Challenges and Strategies Regarding Sedation at the End of Life in Hospitals and Nursing Homes	Gr√ºne, B.; Meesters, S.; Bausewein, C.; Schildmann, E.	2022		J. Pain Symptom Manage.	63	4	530-538		10.1016/j.jpainsymman.2021.12.012		#597	Gr√ºne 2022	Exclusion reason: title & abstract not relevant
‚ÄòIt enables the carers to see the person first‚Äô: Qualitative evaluation of point-of-care digital management system in residential aged care	Bail, K.; Gibson, D.; Hind, A.; Strickland, K.; Paterson, C.; Merrick, E.; Gibson, J.; Kozlovskaia, M.; O‚ÄôDea, A.; Smith, B.; Redley, B.	2023		J. Clin. Nurs.	32	2025-02-01	174-190		10.1111/jocn.16285		#598	Bail 2023	Exclusion reason: title & abstract not relevant
Acute psychiatric care: approaches to increasing the range of services and improving access and quality of care	Johnson, S.; Dalton-Locke, C.; Baker, J.; Hanlon, C.; Salisbury, T.T.; Fossey, M.; Newbigging, K.; Carr, S.E.; Hensel, J.; Carr√†, G.; Hepp, U.; Caneo, C.; Needle, J.J.; Lloyd-Evans, B.	2022		World Psychiatry	21	2	220-236		10.1002/wps.20962		#599	Johnson 2022	Exclusion reason: title & abstract not relevant
Equal access to outreach mental health care? Exploring how the place of residence influences the use of intensive home treatment in a rural catchment area in Germany	Schwarz, J.; Hemmerling, J.; Kabisch, N.; Galbusera, L.; Heinze, M.; von Peter, S.; Wolff, J.	2022		BMC Psychiatry	22	1			10.1186/s12888-022-04477-y		#600	Schwarz 2022	Exclusion reason: title & abstract not relevant
A telemonitoring programme in patients with heart failure in France: a cost-utility analysis	Caillon, M.; Sabatier, R.; Legallois, D.; Courouve, L.; Donio, V.; Boudevin, F.; de Chalus, T.; Hauchard, K.; Belin, A.; Milliez, P.	2022		BMC Cardiovasc. Disord.	22	1			10.1186/s12872-022-02878-1		#601	Caillon 2022	Exclusion reason: title & abstract not relevant
Multidisciplinary residential home intervention to improve outcomes for frail residents	Steel, A.; Hopwood, H.; Goodwin, E.; Sampson, E.L.	2022		BMC Health Serv. Res.	22	1			10.1186/s12913-021-07407-y		#602	Steel 2022	Exclusion reason: title & abstract not relevant
Optimizing voice-controlled intelligent personal assistants for use by home-bound older adults	O'Brien, K.; Light, S.W.; Bradley, S.; Lindquist, L.	2022		J. Am. Geriatr. Soc.	70	5	1504-1509		10.1111/jgs.17625		#603	O'Brien 2022	Exclusion reason: title & abstract not relevant
Emergency Department Care Transitions for Patients With Cognitive Impairment: A Scoping Review	Gettel, C.J.; Falvey, J.R.; Gifford, A.; Hoang, L.; Christensen, L.A.; Hwang, U.; Shah, M.N.; Aggarawal, N.; Allore, H.; Amy, A.; Belleville, M.; Bellolio, M.F.; Betz, M.E.; Biese, K.; Brandt, C.; Bruursema, S.; Carnahan, R.; Carpenter, C.; Carr, D.; Chin-Hansen, J.; Daven, M.; Degesys, N.; Dresden, M.S.; Dussetschleger, J.; Ellenbogen, M.; Falvey, J.; Foster, B.; Gettel, C.; Gilmore-Bykovskyi, A…	2022		J. Am. Med. Dir. Assoc.	23	8	1313.e1-1313.e13		10.1016/j.jamda.2022.01.076		#604	Gettel 2022	Exclusion reason: title & abstract not relevant
Effectiveness of home-based telerehabilitation programs on functional capacity and cardiac function in elderly heart failure patients: A prospective longitudinal study	Tsai, W.-J.; Wen, Y.-K.; Cheng, Y.-Y.; Huang, J.-L.; Chen, Y.-W.	2022		Medicine	101	28	E29799		10.1097/MD.0000000000029799		#605	Tsai 2022	Exclusion reason: title & abstract not relevant
Feasibility of the Transport PLUS intervention to improve the transitions of care for patients transported home by ambulance: a non-randomized pilot study	Munjal, K.G.; Yeturu, S.K.; Chapin, H.H.; Tan, N.; Gregoriou, D.; Garcia, D.; Grudzen, C.; Hwang, U.; Morano, B.; Neher, H.; Gorbenko, K.; Youngblood, G.; Misra, A.; Dietrich, S.; Gonzalez, C.; Appel, G.; Jacobs, E.; Siu, A.; Richardson, L.D.	2022		Pilot Feasibility Stud.	8	1			10.1186/s40814-022-01138-5		#606	Munjal 2022	Exclusion reason: title & abstract not relevant
Roles, Barriers, and Recommendations for Community Health Workers Providing Community-Based HIV Care in Sub-Saharan Africa: A Review	Ngcobo, S.; Scheepers, S.; Mbatha, N.; Grobler, E.; Rossouw, T.	2022		AIDS Patient Care STDs	36	4	130-144		10.1089/apc.2022.0020		#607	Ngcobo 2022	Exclusion reason: title & abstract not relevant
Factors associated with having home care physicians as an integrated source of medications for chronic conditions among homebound patients	Lee, J.J.; Hu, H.-Y.; Lin, S.-Y.; Huang, C.-M.; Huang, S.-J.; Huang, N.	2022		Int. J. Qual. Health Care	34	3			10.1093/intqhc/mzac055		#608	Lee 2022	Exclusion reason: title & abstract not relevant
Editor's view	Harwood, R.H.	2022		Age Ageing	51	7			10.1093/ageing/afac172		#609	Harwood 2022	Exclusion reason: title & abstract not relevant
Optimal@NRW: optimized acute care of nursing home residents using an intersectoral telemedical cooperation network ‚Äî study protocol for a stepped-wedge trial	Br√ºcken, D.; Unterkofler, J.; Pauge, S.; Bienzeisler, J.; H√ºbel, C.; Zechbauer, S.; Rossaint, R.; Greiner, W.; Aufenberg, B.; R√∂hrig, R.; Bollheimer, L.C.; Stingl, J.; Ziefle, M.; Offermann, J.; Erdmann, P.; Eisert, A.; Koech, L.; Wilhelmy, S.; Steinfeld, J.; Gro√ü, D.; Follmann, A.; Czaplik, M.; Pollmanns, J.; Krafft, T.; B√∂bel, S.; Neuerer, M.; Brokmann, J.C.	2022		Trials	23	1			10.1186/s13063-022-06613-1		#612	Br√ºcken 2022	Exclusion reason: title & abstract not relevant
Update in Outpatient General Internal Medicine: Practice-Changing Evidence Published in 2021	Wingo, M.T.; Huber, J.M.; Bornstein, S.L.; Sundsted, K.K.; Mauck, K.F.; Szostek, J.H.; Post, J.A.; Wieland, M.L.	2022		Am. J. Med.	135	9	1069-1074		10.1016/j.amjmed.2022.02.043		#613	Wingo 2022	Exclusion reason: title & abstract not relevant
The effects of supported housing for individuals with mental disorders	Lopes, F.V.; Bakx, P.; Harper, S.; Ravesteijn, B.; Van Ourti, T.	2022		Health Econ.	31	S2	115-133		10.1002/hec.4579		#614	Lopes 2022	Exclusion reason: title & abstract not relevant
Optimal Emergency Department Care Practices for Persons Living With Dementia: A Scoping Review	Dresden, S.M.; Taylor, Z.; Serina, P.; Kennedy, M.; Wescott, A.B.; Hogan, T.; Shah, M.N.; Hwang, U.	2022		J. Am. Med. Dir. Assoc.	23	8	1314.e1-1314.e29		10.1016/j.jamda.2022.05.024		#615	Dresden 2022	Exclusion reason: title & abstract not relevant
Using the Donabedian framework to examine transitional care for cardiac patients and family caregivers	Udod, S.; Lobchuk, M.; Avery, L.; Armah, N.	2022		Leadersh. in Health Serv.	35	2	285-305		10.1108/LHS-10-2021-0084		#616	Udod 2022	Exclusion reason: title & abstract not relevant
Designing the Ideal Patient Navigation Program for Older Adults with Complex Needs: A Qualitative Exploration of the Preferences of Key Informants	Kokorelias, K.M.; DasGupta, T.; Hitzig, S.L.	2022		J. Appl. Gerontol.	41	4	1002-1010		10.1177/07334648211059056		#617	Kokorelias 2022	Exclusion reason: title & abstract not relevant
Association of a Multimodal Intervention With Decreased Opioid Prescribing After Neck Dissection for Malignant Thyroid Disease With Short Hospital Stay	March, J.P.; Lim, J.Y.; Manzione, K.L.; Buncke, M.; Shindo, M.L.	2022		JAMA Otolaryngol. Head Neck Surg.	148	6	561-567		10.1001/jamaoto.2022.0952		#618	2022-03-01	Exclusion reason: title & abstract not relevant
Hospitals serving nursing home residents disproportionately penalized under hospital readmissions reduction program	Ye, Z.; Temkin-Greener, H.; Mukamel, D.B.; Li, Y.; Dumyati, G.K.; Intrator, O.	2022		J. Am. Geriatr. Soc.	70	9	2530-2541		10.1111/jgs.17899		#620	Ye 2022	Exclusion reason: title & abstract not relevant
COVID-19 in French nursing homes during the second pandemic wave: A mixed-methods cross-sectional study	Dujmovic, M.; Roederer, T.; Frison, S.; Melki, C.; Lauvin, T.; Grellety, E.	2022		BMJ Open	12	9			10.1136/bmjopen-2021-060276		#621	Dujmovic 2022	Exclusion reason: title & abstract not relevant
Impact of Income Disparity on Utilization of Home-Based Care Services Among Older Adults in Japan: A Retrospective Cohort Study	Kim, S.-A.; Babazono, A.; Fujita, T.; Jamal, A.	2022		Popul. Heath. Manage.	25	5	639-650		10.1089/pop.2022.0110		#622	Kim 2022	Exclusion reason: title & abstract not relevant
A Tailored Discharge Program Improves Frailty and Mood in Patients Undergoing Usual Rehabilitative Care: A Randomized Controlled Trial	Meyer, A.M.; Bartram, M.P.; Antczak, P.; Becker, I.; Benzing, T.; Polidori, M.C.	2022		J. Am. Med. Dir. Assoc.	23	12	1962.e1-1962.e13		10.1016/j.jamda.2022.09.003		#623	Meyer 2022	Exclusion reason: title & abstract not relevant
Study protocol of a randomized controlled trial evaluating home treatment with peer support for acute mental health crises (HoPe)	Reinke, B.; Mahlke, C.; Botros, C.; Kl√§ring, A.; Lambert, M.; Karow, A.; Gallinat, J.; Zapf, A.; Ozga, A.-K.; H√∂ller, A.; Bustami, N.; Reimer, J.; L√ºdtke, J.; Schaper, O.; Lison, M.; Bechdolf, A.; Baumgardt, J.; Spiegel, J.; Hardt, O.; Rout, S.; Memarzadeh, S.; von Peter, S.; Schwarz, J.; Langer, C.; Glotz, S.; Frasch, K.; R√ºsch, N.; K√ºnstler, U.; Bock, T.; Becker, T.	2022		BMC Psychiatry	22	1			10.1186/s12888-022-04247-w		#624	Reinke 2022	Exclusion reason: title & abstract not relevant
Years of life lost: A call to achieve equitable end-of-life care among children	Jawed, A.	2022		Health Prom. Perspect.	12	4	350-354		10.34172/hpp.2022.45		#625	Jawed 2022	Exclusion reason: title & abstract not relevant
Patient-centered care and interprofessional collaboration in medical resident education: Where we stand and where we need to go	Gantayet-Mathur, A.; Chan, K.; Kalluri, M.	2022		Hum. Soc. Sci. Comm	9	1			10.1057/s41599-022-01221-5		#626	Gantayet-Mathur 2022	Exclusion reason: title & abstract not relevant
Prevalence, pathophysiology, prediction and health-related quality of life of long COVID: Study protocol of the longitudinal multiple cohort CORona Follow Up (CORFU) study	Ghossein-Doha, C.; Wintjens, M.S.J.N.; Janssen, E.B.N.J.; Klein, D.; Heemskerk, S.C.M.; Asselbergs, F.W.; Birnie, E.; Bonsel, G.J.; Van Bussel, B.C.T.; Cals, J.W.L.; Ten Cate, H.; Haagsma, J.; Hemmen, B.; Van Der Horst, I.C.C.; Kietselaer, B.L.J.H.; Klok, F.A.; De Kruif, M.D.; Linschoten, M.; Van Santen, S.; Vernooy, K.; Willems, L.H.; Westerborg, R.; Warle, M.; Van Kuijk, S.M.J.	2022		BMJ Open	12	11			10.1136/bmjopen-2022-065142		#627	Ghossein-Doha 2022	Exclusion reason: title & abstract not relevant
Using health information technology in residential aged care homes: An integrative review to identify service and quality outcomes	Bail, K.; Gibson, D.; Acharya, P.; Blackburn, J.; Kaak, V.; Kozlovskaia, M.; Turner, M.; Redley, B.	2022		Int. J. Med. Informatics	165				10.1016/j.ijmedinf.2022.104824		#628	Bail 2022	Exclusion reason: title & abstract not relevant
Leaving No Stone Unturned: Factors Associated With Overturning Insurance Claim Denials for Urological Conditions in New York State	Wei, L.; Zeng, P.P.; Kaplan, I.; Kong, R.; Huang, A.; Winer, A.	2022		Urol. Pract.	9	6	568-573		10.1097/UPJ.0000000000000347		#629	Wei 2022	Exclusion reason: title & abstract not relevant
Many people admitted to hospital with a provisional diagnosis of nonserious back pain are subsequently found to have serious pathology as the underlying cause	Melman, A.; Maher, C.G.; Needs, C.; Machado, G.C.	2022		Clin. Rheumatol.	41	6	1867-1871		10.1007/s10067-022-06054-w		#630	Melman 2022	Exclusion reason: title & abstract not relevant
Implementation of a multidisciplinary inpatient opioid overdose education and naloxone distribution program at a large academic medical center	Nguyen, T.T.; Applewhite, D.; Cheung, F.; Jacob, S.; Mitchell, E.	2022		Am. J. Health-Syst. Pharm.	79	24	2253-2260		10.1093/ajhp/zxac252		#631	Nguyen 2022	Exclusion reason: title & abstract not relevant
Medical Arrangement Strategies for Infertility Female Patients during COVID-19 Mini-Outbreak	Li, H.-X.; Pang, Y.; Cao, D.; Ma, X.-L.	2022		Int. J. Fertil. Steril.	16	3	244-246		10.22074/ijfs.2022.545093.1240		#632	Li 2022	Exclusion reason: title & abstract not relevant
Family Involvement in Caring for Inpatients in Acute Care Hospital Settings: A Systematic Review of Literature	Gwaza, E.; Msiska, G.	2022		SAGE Open Nurs.	8				10.1177/23779608221089541		#633	Gwaza 2022	Exclusion reason: title & abstract not relevant
Digital health in older adults for the prevention and management of cardiovascular diseases and frailty. A clinical consensus statement from the ESC Council for Cardiology Practice/Taskforce on Geriatric Cardiology, the ESC Digital Health Committee and th	Guasti, L.; Dilaveris, P.; Mamas, M.A.; Richter, D.; Christodorescu, R.; Lumens, J.; Schuuring, M.J.; Carugo, S.; Afilalo, J.; Ferrini, M.; Asteggiano, R.; Cowie, M.R.	2022		ESC Heart Fail.	9	5	2808-2822		10.1002/ehf2.14022		#634	Guasti 2022	Exclusion reason: title & abstract not relevant
Home-care robots ‚Äì Attitudes and perceptions among older people, carers and care professionals in Ireland: A questionnaire study	Kodate, N.; Donnelly, S.; Suwa, S.; Tsujimura, M.; Kitinoja, H.; Hallila, J.; Toivonen, M.; Ide, H.; Yu, W.	2022		Health Soc. Care Community	30	3	1086-1096		10.1111/hsc.13327		#635	Kodate 2022	Exclusion reason: title & abstract not relevant
Translation and cultural adaptation of the Integrated Palliative care Outcome Scale for Dementia (IPOS-Dem) to Swedish	Martinsson, L.; Sahl√©n, K.-G.	2022		BMC Nurs.	21	1			10.1186/s12912-022-00859-5		#636	Martinsson 2022	Exclusion reason: title & abstract not relevant
Feasibility of a reablement-program in a Swedish municipality	Zingmark, M.; Kyl√©n, M.	2023		Scand. J. Occup. Ther.	30	1	53-64		10.1080/11038128.2022.2089229		#637	Zingmark 2023	Exclusion reason: title & abstract not relevant
Evaluation of Recruitment Strategies for Home-Living Vulnerable Older Adults With Depression: Findings From a Randomized Controlled Psychotherapy Trial	Tegeler, C.; Hoppmann, F.; Gellert, P.; O'Sullivan, J.L.; Kessler, E.-M.	2022		Am. J. Geriatr. Psychiatry	30	4	462-474		10.1016/j.jagp.2021.07.020		#638	Tegeler 2022	Exclusion reason: title & abstract not relevant
Relevance of prediction scores derived from the SARS-CoV-2 first wave, in the evolving UK COVID-19 second wave, for safe early discharge and mortality: a PREDICT COVID-19 UK prospective observational cohort study	Ghani, H.; Navarra, A.; Pyae, P.K.; Mitchell, H.; Evans, W.; Cama, R.; Shaw, M.; Critchlow, B.; Vaghela, T.; Schechter, M.; Nordin, N.; Barlow, A.; Vancheeswaran, R.	2022		BMJ Open	12	12	e054469		10.1136/bmjopen-2021-054469		#639	Ghani 2022	Exclusion reason: title & abstract not relevant
Discharge of newborns with risk factors of severe hyperbilirubinemia: description of a hospital at home-based care monitoring and phototherapy	Coquery, S.S.; Georges, A.; Cortey, A.; Floch, C.; Avran, D.; Gatbois, E.; Mehler-Jacob, C.; de Stampa, M.	2022		Eur. J. Pediatr.	181	8	3075-3084		10.1007/s00431-022-04461-4		#640	Coquery 2022	Exclusion reason: title & abstract not relevant
Nursing Home-Sensitive Hospitalizations and the Relevance of Telemedicine: A Scoping Review	Valk-Draad, M.P.; Bohnet-Joschko, S.	2022		Int. J. Environ. Res. Public Health	19	19			10.3390/ijerph191912944		#641	Valk-Draad 2022	Exclusion reason: title & abstract not relevant
Current Emergency Department Disposition of Patients With Acute Heart Failure: An Opportunity for Improvement	Sax, D.R.; MARK, D.G.; RANA, J.S.; REED, M.E.; LINDENFELD, J.; STEVENSON, L.W.; STORROW, A.B.; BUTLER, J.; PANG, P.S.; COLLINS, S.P.	2022		J. Card. Fail.	28	10	1545-1559		10.1016/j.cardfail.2022.05.006		#642	Sax 2022	Exclusion reason: title & abstract not relevant
Prevention of Loss of Muscle Mass and Function in Older Adults during COVID-19 Lockdown: Potential Role of Dietary Essential Amino Acids	Park, S.; Chang, Y.; Wolfe, R.R.; Kim, I.-Y.	2022		Int. J. Environ. Res. Public Health	19	13			10.3390/ijerph19138090		#643	Park 2022	Exclusion reason: title & abstract not relevant
From each according to means, to each according to needs? Distributional effects of abolishing asset-based payments for residential care in Austria	Rodrigues, R.; Simmons, C.; Premrov, T.; B√∂hler, C.; Leichsenring, K.	2022		Int. J. Equity Health	21	1			10.1186/s12939-022-01639-y		#644	Rodrigues 2022	Exclusion reason: title & abstract not relevant
Preferences for end-of-life care settings among the healthy population in Israel - Related socio-demographic variables	Hamama-Raz, Y.; Cohen, Y.; Ben-Ezra, M.	2022		Palliative Supportive Care	20	3	383-388		10.1017/S1478951521000742		#645	Hamama-Raz 2022	Exclusion reason: title & abstract not relevant
Effect of home-based interventions on basic activities of daily living for patients who had a stroke: a systematic review with meta-analysis	Qin, P.; Cai, C.; Chen, X.; Wei, X.	2022		BMJ Open	12	7			10.1136/bmjopen-2021-056045		#646	Qin 2022	Exclusion reason: title & abstract not relevant
The prevalence of frailty and its associated factors in an Italian institutionalized older population: findings from the cross-sectional Alvise Cornaro Center Study	Siviero, P.; Limongi, F.; Noale, M.; Della Dora, F.; Martini, A.; Castiglione, A.; Masiero, S.; Sergi, G.; Maggi, S.	2022		Aging Clin. Exp. Res.	34	5	1103-1112		10.1007/s40520-021-02020-9		#647	Siviero 2022	Exclusion reason: title & abstract not relevant
Development and testing of a standardized pain interview assessment for use in post-acute care	Dunbar, M.S.; Edelen, M.O.; McMullen, T.; Bruckenthal, P.; Ahluwalia, S.C.; Chen, E.K.; Dalton, S.E.; Paddock, S.; Rodriguez, A.; Mandl, S.; Mota, T.; Saliba, D.	2022		J. Am. Geriatr. Soc.	70	4	1035-1046		10.1111/jgs.17653		#648	Dunbar 2022	Exclusion reason: title & abstract not relevant
Multidisciplinary Approach for Early Rehabilitation of Multiple Trauma Patients	Tabrizi, K.N.; Sabet, F.P.; Rahimi-Movaghar, V.; Shabany, M.; Saadat, S.; Khankeh, H.	2022		Trauma. Mon.	27	2	427-435		10.30491/TM.2022.315619.1401		#649	Tabrizi 2022	Exclusion reason: title & abstract not relevant
Experiences of young parents with foster care backgrounds during the COVID-19 pandemic	Shpiegel, S.; Aparicio, E.M.; Ventola, M.; Channell Doig, A.; Jasczynski, M.; Mart√≠nez-Garc√≠a, G.; Smith, R.; Sanchez, A.; Robinson, J.L.	2022		Child Abuse Negl.	131				10.1016/j.chiabu.2022.105527		#650	Shpiegel 2022	Exclusion reason: title & abstract not relevant
Evaluation of a nurse practitioner-led transitional care program: The effects on 30-day Medicare readmission rates and patient satisfaction scores	Sherlock, P.J.	2022		J. Am. Assoc. Nurse Pract.	34	3	557-564		10.1097/JXX.0000000000000690		#651	Sherlock 2022	Exclusion reason: title & abstract not relevant
The contributions of survey-based versus administrative measures of socioeconomic status in predicting type of post-acute care for hospitalized Medicare beneficiaries	Zhu, Y.; Stearns, S.C.; Holmes, G.M.	2022		J. Eval. Clin. Pract.	28	4	569-580		10.1111/jep.13647		#652	Zhu 2022	Exclusion reason: title & abstract not relevant
The Influence of the Rural Transitions Nurse Program for Veterans on Healthcare Utilization Costs	Williams, P.H.; Gilmartin, H.M.; Leonard, C.; McCarthy, M.S.; Kelley, L.; Grunwald, G.K.; Jones, C.D.; Whittington, M.D.	2022		J. Gen. Intern. Med.	37	14	3529-3534		10.1007/s11606-022-07401-y		#654	Williams 2022	Exclusion reason: title & abstract not relevant
Trends in outpatient rehabilitation use for stroke survivors	Olasoji, E.B.; Uhm, D.K.; Awosika, O.O.; Dor√©, S.; Geis, C.; Simpkins, A.N.	2022		J. Neurol. Sci.	442				10.1016/j.jns.2022.120383		#655	Olasoji 2022	Exclusion reason: title & abstract not relevant
Registry of Senior Australians (ROSA): Integrating cross-sectoral information to evaluate quality and safety of care provided to older people	Inacio, M.C.; Caughey, G.E.; Wesselingh, S.	2022		BMJ Open	12	11			10.1136/bmjopen-2022-066390		#656	Inacio 2022	Exclusion reason: title & abstract not relevant
Hospital at home for acute medical illness: The 21st century acute medical unit for a changing population	Knight, T.; Lasserson, D.	2022		J. Intern. Med. (GBR)	291	4	438-457		10.1111/joim.13394		#657	Knight 2022	Exclusion reason: title & abstract not relevant
COVID-19 in nursing homes: structural factors and experiences that endorse a change of model in Spain	Rodr√≠guez odr√≠guez, P.; Gonzalo im√©nez, E.	2022		Gaceta Sanit.	36	3	270-273		10.1016/j.gaceta.2021.09.005		#658	Rodr√≠guezodr√≠guez 2022	Exclusion reason: title & abstract not relevant
Descriptive study of clinical pharmacist interventions in adult hospice and palliative care at a comprehensive oncology center in Jordan	Salmany, S.S.; Rayyan, M.; Dabbous, A.; Mughrabi, A.E.L.	2022		J. Oncol. Pharm. Pract.	28	8	1749-1753		10.1177/10781552211040736		#659	Salmany 2022	Exclusion reason: title & abstract not relevant
Improving the safety and experience of transitions from hospital to home: a cluster randomised controlled feasibility trial of the 'Your Care Needs You' intervention versus usual care	Baxter, R.; Murray, J.; Cockayne, S.; Baird, K.; Mandefield, L.; Mills, T.; Lawton, R.; Hewitt, C.; Richardson, G.; Sheard, L.; O‚ÄôHara, J.K.	2022		Pilot Feasibility Stud.	8	1			10.1186/s40814-022-01180-3		#660	Baxter 2022	Exclusion reason: title & abstract not relevant
Home-Based Adaptation to Night-Time Non-Invasive Ventilation in Patients with Amyotrophic Lateral Sclerosis: A Randomized Controlled Trial	Volpato, E.; Vitacca, M.; Ptacinsky, L.; Lax, A.; D‚Äôascenzo, S.; Bertella, E.; Paneroni, M.; Grilli, S.; Banfi, P.	2022		J. Clin. Med.	11	11			10.3390/jcm11113178		#661	Volpato 2022	Exclusion reason: title & abstract not relevant
A social ecological approach to promote learning health disparities in the clinical years: impact of a home-visiting educational program for medical students	Sagi, D.; Rudolf, M.C.J.; Spitzer, S.	2022		BMC Med. Educ.	22	1			10.1186/s12909-022-03755-3		#662	Sagi 2022	Exclusion reason: title & abstract not relevant
Delays in Hospital Discharge for Children in Foster Care: Reasons and Recommendations From a Multisite Study	Seltzer, R.R.; Watson, B.D.; Donohue, P.K.	2022		Acad. Pediatr.	22	8	1452-1458		10.1016/j.acap.2022.07.005		#663	Seltzer 2022	Exclusion reason: title & abstract not relevant
Investigating areas for improvement in the transition from hospital-to-home for frail older adults: A mixed methods study	Skerry, L.; Kervin, E.; Hanson, N.; Jarrett, P.; McCloskey, R.	2022		J. Patient Saf. Risk Manag.	27	6	275-284		10.1177/25160435221135115		#664	Skerry 2022	Exclusion reason: title & abstract not relevant
Safe care transitions for patients receiving parenteral nutrition	Adams, S.C.; Gura, K.M.; Seres, D.S.; Kovacevich, D.; Maguire, A.; Herlitz, J.; Canada, T.W.; Nishikawa, R.; Boullata, J.	2022		Nutr. Clin. Prac.	37	3	493-508		10.1002/ncp.10861		#665	Adams 2022	Exclusion reason: title & abstract not relevant
Implementation of a Geriatric liason team in coordination with Primary Care attending 60 nursing homes in the northwest community healthcare network of the Community of Madrid	Bermejo Boixareu, C.; Lovatti Gonz√°lez, R.; Aparicio Molla, S.; P√©rez Rodr√≠guez, P.; Fern√°ndez Arana, L.; G√≥mez-Pav√≥n, J.	2022		Semergen	48	5	334-343		10.1016/j.semerg.2022.03.013		#666	BermejoBoixareu 2022	Exclusion reason: title & abstract not relevant
Effectiveness and cost-effectiveness of oral nutritional supplements in frail older people who are malnourished or at risk of malnutrition: a systematic review and meta-analysis	Thomson, K.H.; Rice, S.; Arisa, O.; Johnson, E.; Tanner, L.; Marshall, C.; Sotire, T.; Richmond, C.; O'Keefe, H.; Mohammed, W.; Raffle, A.; Hanratty, B.; McEvoy, C.T.; Craig, D.; Ramsay, S.E.	2022		Lancet. Health. Longev.	3	10	e654-e666		10.1016/S2666-7568(22)00171-4		#667	Thomson 2022	Exclusion reason: title & abstract not relevant
Experiences of children with central venous access devices: a mixed-methods study	Ullman, A.J.; Kleidon, T.M.; Gibson, V.; Takashima, M.; Schults, J.; Cattanach, P.; Paterson, R.; Cooke, M.; Byrnes, J.; Saiyed, M.; Chopra, V.; Rickard, C.	2023		Pediatr. Res.	93	1	160-167		10.1038/s41390-022-02054-3		#668	Ullman 2023	Exclusion reason: title & abstract not relevant
National strategy for palliative care of severely ill and dying people and their relatives in pandemics (PallPan) in Germany - study protocol of a mixed-methods project	Bausewein, C.; Hodiamont, F.; Berges, N.; Ullrich, A.; Gerlach, C.; Oechsle, K.; Pauli, B.; Weber, J.; Stiel, S.; Schneider, N.; Krumm, N.; Rolke, R.; Gebel, C.; Jansky, M.; Nauck, F.; Wedding, U.; van Oorschot, B.; Roch, C.; Werner, L.; Fischer, M.; Schallenburger, M.; Reuters, M.C.; Schwartz, J.; Neukirchen, M.; G√ºlay, A.; Maus, K.; Jaspers, B.; Radbruch, L.; Heckel, M.; Klinger, I.; Ostgathe,…	2022		BMC Palliative Care	21	1			10.1186/s12904-021-00898-w		#669	Bausewein 2022	Exclusion reason: title & abstract not relevant
Enablers and barriers to nurse-facilitated geriatric teleconsultations in nursing homes: a qualitative descriptive multi-site study	Qi Tan, A.J.; Chua, W.L.; Mckenna, L.; Chin Tan, L.L.; Lim, Y.J.; Liaw, S.Y.	2022		Age Ageing	51	12			10.1093/ageing/afac268		#670	QiTan 2022	Exclusion reason: title & abstract not relevant
An evaluation of emergency pain management practices in fragility fractures of the pelvis	Tran, U.E.; Yadav, K.; Ali, M.M.; Austin, M.; Nemnom, M.-J.; Eagles, D.	2022		Can. J. Emerg. Med.	24	3	273-277		10.1007/s43678-022-00265-5		#671	Tran 2022	Exclusion reason: title & abstract not relevant
Pilot Evaluation of Possible Airborne Transmission in a Geriatric Care Facility Using Carbon Dioxide Tracer Gas: Case Study	Ishigaki, Y.; Yokogawa, S.; Minamoto, Y.; Saito, A.; Kitamura, H.; Kawauchi, Y.	2022		JMIR Form. Res.	6	12			10.2196/37587		#672	Ishigaki 2022	Exclusion reason: title & abstract not relevant
A physiotherapy-led transition to home intervention for older adults following emergency department discharge: protocol for a pilot feasibility randomised controlled trial	Conneely, M.; Leahy, A.; O‚ÄôConnor, M.; Barry, L.; Corey, G.; Griffin, A.; O‚ÄôShaughnessy, √ç.; O‚ÄôCarroll, I.; Leahy, S.; Tr√©pel, D.; Ryan, D.; Robinson, K.; Galvin, R.	2022		Pilot Feasibility Stud.	8	1			10.1186/s40814-021-00954-5		#673	Conneely 2022	Exclusion reason: title & abstract not relevant
Developing an evidence-informed model of long-term life care at home for older adults with medical, functional and/or social care needs in Ontario, Canada: A mixed methods study protocol	Giosa, J.L.; Saari, M.; Holyoke, P.; Hirdes, J.P.; Heckman, G.A.	2022		BMJ Open	12	8			10.1136/bmjopen-2021-060339		#674	Giosa 2022	Exclusion reason: title & abstract not relevant
National Academies: US Nursing Home System Needs Fundamental Overhaul	Abbasi, J.	2022		JAMA	327	21	2063-2065		10.1001/jama.2022.8050		#675	Abbasi 2022	Exclusion reason: title & abstract not relevant
Implementation of a complex intervention to reduce hospitalizations from nursing homes: a mixed-method evaluation of implementation processes and outcomes	Basinska, K.; Z√∫√±iga, F.; Simon, M.; De Geest, S.; Guerbaai, R.A.; Wellens, N.I.H.; Nicca, D.; Brunkert, T.	2022		BMC Geriatr.	22	1			10.1186/s12877-022-02878-y		#676	Basinska 2022	Exclusion reason: title & abstract not relevant
The impact of covid-19 from the perspectives of dutch district nurses: A mixed-methods study	Veldhuizen, J.D.; Zwakhalen, S.; Buurman, B.M.; Bleijenberg, N.	2021		Int. J. Environ. Res. Public Health	18	24			10.3390/ijerph182413266		#677	Veldhuizen 2021	Exclusion reason: title & abstract not relevant
Multidimensional geriatric assessment	Rodr√≠guez Ma√±as, L.; Castro Rodr√≠guez, M.; Rubenstein, L.Z.; Stuck, A.E.	2022		Pathy's Princ. and Pract. of Geriatr. Med.			1231-1241		10.1002/9781119484288.ch96		#678	Rodr√≠guezMa√±as 2022	Exclusion reason: title & abstract not relevant
Korean physician prescription patterns for home oxygen therapy in chronic obstructive pulmonary disease patients	Kim, Y.; Kim, H.I.; Park, J.Y.; Hong, J.Y.; Kim, J.-H.; Min, K.H.; Rhee, C.K.; Park, S.; Lee, C.Y.; Lim, S.Y.; Jang, S.H.; Hwang, Y.I.	2022		Korean J. Intern. Med.	37	1	119-126		10.3904/kjim.2020.470		#679	Kim 2022	Exclusion reason: title & abstract not relevant
Management of Glucocorticoid-Induced Hyperglycemia	Shah, P.; Kalra, S.; Yadav, Y.; Deka, N.; Lathia, T.; Jacob, J.J.; Kota, S.K.; Bhattacharya, S.; Gadve, S.S.; Subramanium, K.A.V.; George, J.; Iyer, V.; Chandratreya, S.; Aggrawal, P.K.; Singh, S.K.; Joshi, A.; Selvan, C.; Priya, G.; Dhingra, A.; Das, S.	2022		Diabetes Metab. Syndr. Obes.	15		1577-1588		10.2147/DMSO.S330253		#681	Shah 2022	Exclusion reason: title & abstract not relevant
Pharmacy-led initiative for improving peri-operative medication reconciliation among bariatric surgical patients: what is the role?	Falconer, E.A.; Harris, D.A.A.; Van Prooyen, A.; Hicks, J.; Singh, A.; Davis, S.S.; Lin, E.; Sharma, J.; Pollock, J.; Samarov, D.V.; Hechenbleikner, E.M.	2022		Surg. Endosc.	36	2	1593-1600		10.1007/s00464-021-08343-y		#682	Falconer 2022	Exclusion reason: title & abstract not relevant
A Novel Large Scale Integrated Telemonitoring Program for COVID-19	Shaw, J.G.; Sankineni, S.; Olaleye, C.A.; Johnson, K.L.; Locke, J.L.; Patino, J.; Sabi, F.L.; McCarthy, R.J.	2021		Telemedicine. e-Health	27	11	1317-1321		10.1089/tmj.2020.0384		#683	Shaw 2021	Exclusion reason: title & abstract not relevant
Lessons learned implementing and managing the DIVERT-CARE trial: practice recommendations for a community-based chronic disease self-management model	Dash, D.; Schumacher, C.; Jones, A.; Costa, A.P.	2021		BMC Geriatr.	21	1			10.1186/s12877-021-02248-0		#684	Dash 2021	Exclusion reason: title & abstract not relevant
Antimicrobial stewardship in Australia: The role of qualitative research in programme development	Thursky, K.A.; Hardefeldt, L.Y.; Rajkhowa, A.; Ierano, C.; Bishop, J.; Hawes, L.; Biezen, R.; Saha, S.K.; Dowson, L.; Bailey, K.E.; Scarborough, R.; Little, S.B.; Gotterson, F.; Hur, B.; Khanina, A.; Urbancic, K.; Crabb, H.K.; Richards, S.; Sri, A.; James, R.; Kong, D.C.M.; Marshall, C.; Mazza, D.; Peel, T.; Stuart, R.L.; Manski-Nankervis, J.-A.; Friedman, N.D.; Bennett, N.; Schulz, T.; Billman-J…	2021		JAC-Antimicr. Res.	3	4			10.1093/jacamr/dlab166		#685	Thursky 2021	Exclusion reason: title & abstract not relevant
Medicaid home- and community-based services and discharge from skilled nursing facilities	Wang, S.; Temkin-Greener, H.; Simning, A.; Konetzka, R.T.; Cai, S.	2021		Health Serv. Res.	56	6	1156-1167		10.1111/1475-6773.13690		#686	Wang 2021	Exclusion reason: title & abstract not relevant
Individualized Medication Review in Older People with Multimorbidity: A Comparative Analysis between Patients Living at Home and in a Nursing Home	Molist-Brunet, N.; Sevilla-S√°nchez, D.; Puigoriol-Juvanteny, E.; Bajo-Pe√±as, L.; Cantizano-Baldo, I.; Cabanas-Collell, L.; Espaulella-Panicot, J.	2022		Int. J. Environ. Res. Public Health	19	6			10.3390/ijerph19063423		#687	Molist-Brunet 2022	Exclusion reason: title & abstract not relevant
Homebound status among older adult home care recipients in Ontario, Canada	Lapointe-Shaw, L.; Jones, A.; Ivers, N.M.; Rahim, A.; Babe, G.; Stall, N.M.; Sinha, S.K.; Costa, A.P.	2022		J. Am. Geriatr. Soc.	70	2	568-578		10.1111/jgs.17501		#688	Lapointe-Shaw 2022	Exclusion reason: title & abstract not relevant
Practices of Referring Patients to Advanced Heart Failure Centers	Herr, J.J.; Ravichandran, A.; Sheikh, F.H.; Lala, A.; Chien, C.V.; Hsiao, S.; Srivastava, A.; Pedrotty, D.; Nowaczyk, J.; Tompkins, S.; Ahmed, S.; Xiang, F.; Forest, S.; Tong, M.Z.; D'souza, B.	2021		J. Card. Fail.	27	11	1251-1259		10.1016/j.cardfail.2021.05.024		#689	Herr 2021	Exclusion reason: title & abstract not relevant
Appropriateness of the post-operative rehabilitation of low energy hip fractures in elderly in comparison with the AAOS appropriate use criteria at a level one trauma center	Adam, M.; Alkaramany, E.; Alhamoud, A.; Derbas, J.; Murshid, A.; Alhaneedi, G.A.	2022		Eur. J. Orthop. Surg. Traumatol.	32	2	219-227		10.1007/s00590-021-02938-w		#690	Adam 2022	Exclusion reason: title & abstract not relevant
The nurse-coordinated cardiac care bridge transitional care programme: A randomised clinical trial	Jepma, P.; Verweij, L.; Buurman, B.M.; Terbraak, M.S.; Daliri, S.; Latour, C.H.M.; Ter Riet, G.; Karapinar - √áarkit, F.; Dekker, J.; Klunder, J.L.; Liem, S.-S.; Moons, A.H.M.; Peters, R.J.G.; Scholte Op Reimer, W.J.M.	2021		Age Ageing	50	6	2105-2115		10.1093/ageing/afab146		#691	Jepma 2021	Exclusion reason: title & abstract not relevant
Developing and implementing a novel program to prepare nursing home-based geriatric nurse practitioners in primary palliative care	Carpenter, J.G.; Ersek, M.	2022		J. Am. Assoc. Nurse Pract.	34	1	142-152		10.1097/JXX.0000000000000565		#692	Carpenter 2022	Exclusion reason: title & abstract not relevant
Virtual team-based care planning with older persons in formal care settings: a scoping review protocol	Gao, H.; Yous, M.-L.; Connelly, D.; Hung, L.; Garnett, A.; Hay, M.E.; Snobelen, N.; Salatino, S.	2021		BMJ Open	11	11			10.1136/bmjopen-2021-054900		#693	Gao 2021	Exclusion reason: title & abstract not relevant
Hospital-in-the-Home as a Model for Mental Health Care Delivery: A Narrative Review	Towicz, M.; Yang, W.X.; Moylan, S.; Tindall, R.; Berk, M.	2021		Psychiatr Serv	72	12	1415-1427		10.1176/appi.ps.202000763		#694	Towicz 2021	Exclusion reason: title & abstract not relevant
‚ÄúWe don‚Äôt want to sedate him‚Äù - A qualitative interview study on intentions when administering sedative drugs at the end of life in nursing homes and hospitals	Meesters, S.; Gr√ºne, B.; Bausewein, C.; Schildmann, E.	2021		BMC Palliative Care	20	1			10.1186/s12904-021-00832-0		#695	Meesters 2021	Exclusion reason: title & abstract not relevant
Home-based Extended Rehabilitation for Older people (HERO): study protocol for an individually randomised controlled multi-centre trial to determine the clinical and cost-effectiveness of a home-based exercise intervention for older people with frailty as	Prescott, M.; Lilley-Kelly, A.; Cundill, B.; Clarke, D.; Drake, S.; Farrin, A.J.; Forster, A.; Goodwin, M.; Goodwin, V.A.; Hall, A.J.; Hartley, S.; Holland, M.; Hulme, C.; Nikolova, S.; Parker, C.; Wright, P.; Ziegler, F.; Clegg, A.	2021		Trials	22	1			10.1186/s13063-021-05778-5		#696	Prescott 2021	Exclusion reason: title & abstract not relevant
Transition of elder care from hospital to home: nursing experience	Valente, S.H.; Zacharias, F.C.M.; Fabriz, L.A.; Sch√∂nholzer, T.E.; Ferro, D.; Tomazela, M.; Barbosa, S.M.; Pinto, I.C.	2022		Acta Paul. Enferm.	35				10.37689/ACTA-APE/2022AO02687		#697	Valente 2022	Exclusion reason: title & abstract not relevant
Needs of older persons living in long-term care institutions: on the usefulness of cluster approach	Tobis, S.; Jaracz, K.; Kropi≈Ñska, S.; Talarska, D.; Hoe, J.; Wieczorowska-Tobis, K.; Suwalska, A.	2021		BMC Geriatr.	21	1			10.1186/s12877-021-02259-x		#699	Tobis 2021	Exclusion reason: title & abstract not relevant
Orthopaedic Care during COVID-19 Expect postoperative care disruptions for orthopaedic trauma patients during the COVID-19 pandemic: A retrospective review of patient care trends	Christiano, A.V.; Xiao, R.C.; Barbera, J.P.; Selverian, S.R.; Podolnick, J.D.; Forsh, D.A.	2021		Curr. Orthop. Pract.	32	6	541-543		10.1097/BCO.0000000000001051		#700	Christiano 2021	Exclusion reason: title & abstract not relevant
Interprofessional collaboration and barriers among health and social workers caring for older adults: a Philippine case study	Moncatar, T.R.T.; Nakamura, K.; Siongco, K.L.L.; Seino, K.; Carlson, R.; Canila, C.C.; Javier, R.S.; Lorenzo, F.M.E.	2021		Hum. Resour. Health	19	1			10.1186/s12960-021-00568-1		#701	Moncatar 2021	Exclusion reason: title & abstract not relevant
Enhancing the coordination of housing supports for individuals leaving institutional settings	Duff, C.; Randall, S.; Hill, N.; Martin, C.; Martin, R.	2022		AHURI Final Rep.		379	1981-01-01		10.18408/ahuri5321001		#702	Duff 2022	Exclusion reason: title & abstract not relevant
A Novel Collaborative Care Program to Augment Nursing Home Care During and After the COVID-19 Pandemic	Wong, B.M.; Rotteau, L.; Feldman, S.; Lamb, M.; Liang, K.; Moser, A.; Mukerji, G.; Pariser, P.; Pus, L.; Razak, F.; Shojania, K.G.; Verma, A.	2022		J. Am. Med. Dir. Assoc.	23	2	304-307.e3		10.1016/j.jamda.2021.11.018		#703	Wong 2022	Exclusion reason: title & abstract not relevant
Proactive Geriatric Comanagement of Nursing Home Patients by a New Hospital-Based Liaison Geriatric Unit: A New Model for the Future	Mateos-Nozal, J.; P√©rez-Panizo, N.; Z√°rate-S√°ez, C.M.; Vaquero-Pinto, M.N.; Rold√°n-Plaza, C.; Mej√≠a Ram√≠rez-Arellano, M.V.; S√°nchez Garc√≠a, E.; Garza-Mart√≠nez, A.J.; Cruz-Jentoft, A.J.	2022		J. Am. Med. Dir. Assoc.	23	2	308-310		10.1016/j.jamda.2021.12.006		#704	Mateos-Nozal 2022	Exclusion reason: title & abstract not relevant
Impact of Dementia on Patterns of Home Care After Inpatient Rehabilitation Discharge for Older Adults After Hip Fractures	McGilton, K.S.; Campitelli, M.A.; Bethell, J.; Guan, J.; Vellani, S.; Krassikova, A.; Omar, A.; Maxwell, C.J.; Bronskill, S.E.	2021		Arch. Phys. Med. Rehabil.	102	10	1972-1981		10.1016/j.apmr.2021.06.006		#705	McGilton 2021	Exclusion reason: title & abstract not relevant
Implementing a Departure Lounge: A Strategy to Improve Patient Flow and the Discharge Process	Barone, M.; Miller, J.; Long, M.S.; Buckles, J.; Hain, P.; Dubovsky, A.; High, H.; De La Cruz, P.; Williams, M.; Coleman, B.	2022		J. Nurs. Adm.	52	3	129-131		10.1097/NNA.0000000000001118		#706	Barone 2022	Exclusion reason: title & abstract not relevant
Reimagining Medical Care in Assisted Living	Katz, P.R.; Howd, S.; Rust, C.	2022		J. Am. Med. Dir. Assoc.	23	2	201-203		10.1016/j.jamda.2021.12.012		#707	Katz 2022	Exclusion reason: title & abstract not relevant
Reablement through time and space: a scoping review of how the concept of ‚Äòreablement‚Äô for older people has been defined and operationalised	Clotworthy, A.; Kusumastuti, S.; Westendorp, R.G.J.	2021		BMC Geriatr.	21	1			10.1186/s12877-020-01958-1		#708	Clotworthy 2021	Exclusion reason: title & abstract not relevant
Feasibility of a COVID-19 Rapid Response Telehealth Group Addressing Older Adult Worry and Social Isolation	Weiskittle, R.; Tsang, W.; Schwabenbauer, A.; Andrew, N.; Mlinac, M.	2022		Clin. Gerontol.	45	1	129-143		10.1080/07317115.2021.1906812		#710	Weiskittle 2022	Exclusion reason: title & abstract not relevant
The Effectiveness of Transition Interventions to Support Older Patients From Hospital to Home: A Systematic Scoping Review	O‚ÄôDonnell, R.; Savaglio, M.; Skouteris, H.; Banaszak-Holl, J.; Moranl, C.; Morris, H.; Vicary, D.; Ayton, D.	2021		J. Appl. Gerontol.	40	11	1628-1636		10.1177/0733464820968712		#711	O‚ÄôDonnell 2021	Exclusion reason: title & abstract not relevant
Preferences and priorities to manage clinical uncertainty for older people with frailty and multimorbidity: a discrete choice experiment and stakeholder consultations	Tunnard, I.; Yi, D.; Ellis-Smith, C.; Dawkins, M.; Higginson, I.J.; Evans, C.J.	2021		BMC Geriatr.	21	1			10.1186/s12877-021-02480-8		#712	Tunnard 2021	Exclusion reason: title & abstract not relevant
Cost‚Äìbenefit analysis of the CoCare intervention to improve medical care in long-term care nursing homes: an analysis based on claims data	Br√ºhmann, B.A.; Kaier, K.; von der Warth, R.; Farin-Glattacker, E.	2022		Eur. J. Health Econ.					10.1007/s10198-022-01546-7		#713	Br√ºhmann 2022	Exclusion reason: title & abstract not relevant
Palliative Care in Colombia: home care services, access barriers, and progress in the implementation of these programs during the COVID-19 pandemic	Hern√°ndez-Rico, A.N.; Ballen-Vanegas, M.A.	2022		Rev. Fac. Med.	70	4			10.15446/revfacmed.v70n4.95147		#714	Hern√°ndez-Rico 2022	Exclusion reason: title & abstract not relevant
Oral Health and Aging	Hogue, C.-M.; Ruiz, J.G.	2022		Oral Health and Aging			1-293		10.1007/978-3-030-85993-0		#715	Hogue 2022	Exclusion reason: title & abstract not relevant
Use of Daily Patient-Reported Outcome Measurements in Pediatric Cancer Care	Meryk, A.; Kropshofer, G.; Hetzer, B.; Riedl, D.; Lehmann, J.; Rumpold, G.; Haid, A.; Schneeberger-Carta, V.; Holzner, B.; Crazzolara, R.	2022		JAMA Netw. Open			E2223701		10.1001/jamanetworkopen.2022.23701		#716	Meryk 2022	Exclusion reason: title & abstract not relevant
The role of after-hours house-call medical service in the treatment of COVID-19 patients awaiting hospital admission: A retrospective cohort study	Inokuchi, R.; Jin, X.; Iwagami, M.; Ishikawa, M.; Tamiya, N.	2022		Medicine	101	6	E28835		10.1097/MD.0000000000028835		#717	Inokuchi 2022	Exclusion reason: title & abstract not relevant
What Do Older Adults and Their Caregivers in Malaysia Think of Home Medication Review? A Qualitative Inquiry	Sundus, A.; Pin, T.M.; Sellappans, R.	2022		Malays. J. Med. Health Sci.	18	1	99-104				#718	Sundus 2022	Exclusion reason: title & abstract not relevant
Multi-disciplinary supportive end of life care in long-term care: an integrative approach to improving end of life	Harasym, P.M.; Afzaal, M.; Brisbin, S.; Sinnarajah, A.; Venturato, L.; Quail, P.; Kaasalainen, S.; Straus, S.; Sussman, T.; Virk, N.; Holroyd-Leduc, J.M.	2021		BMC Geriatr.	21	1			10.1186/s12877-021-02271-1		#719	Harasym 2021	Exclusion reason: title & abstract not relevant
Function focused care in hospital: A mixed-method feasibility study	Kok, S.; de Man-van Ginkel, J.M.; Verstraten, C.; Resnick, B.; Metzelthin, S.F.; Bleijenberg, N.; Schoonhoven, L.	2021		Int. J. Nurs. Stud. Adv.	3				10.1016/j.ijnsa.2021.100045		#720	Kok 2021	Exclusion reason: title & abstract not relevant
Using Video Telehealth to Deliver Patient-Centered Collaborative Care: The G-IMPACT Pilot	Appleman, E.R.; O‚ÄôConnor, M.K.; Rockefeller, W.; Morin, P.; Moo, L.R.	2022		Clin. Gerontol.	45	4	1010-1019		10.1080/07317115.2020.1738000		#721	Appleman 2022	Exclusion reason: title & abstract not relevant
Prospective cohort study on the incidence and risk factors of emergency home visits among Japanese home care patients	Kato, K.; Tomita, M.; Kato, M.; Goto, T.; Nishizono, K.	2021		J. Gen. Fam. Med.	22	6	334-340		10.1002/jgf2.461		#723	Kato 2021	Exclusion reason: title & abstract not relevant
Prevention of AcuTe admIssioN algorithm (PATINA): study protocol of a stepped wedge randomized controlled trial	Fournaise, A.; Lauridsen, J.T.; Bech, M.; Wiil, U.K.; Rasmussen, J.B.; Kidholm, K.; Espersen, K.; Andersen-Ranberg, K.	2021		BMC Geriatr.	21	1			10.1186/s12877-021-02092-2		#724	Fournaise 2021	Exclusion reason: title & abstract not relevant
Commentary: Getting kids what they need, where they are, when they need it: home-based services in a continuum of care ‚Äì a commentary on Boege et¬†al. (2021)	Simmons, S.; McClellan, J.	2021		Child Adolesc. Ment. Health	26	4	375-377		10.1111/camh.12509		#725	Simmons 2021	Exclusion reason: title & abstract not relevant
Documentation of older people‚Äôs end-of-life care in the context of specialised palliative care: a retrospective review of patient records	Sj√∂berg, M.; Edberg, A.-K.; Rasmussen, B.H.; Beck, I.	2021		BMC Palliative Care	20	1			10.1186/s12904-021-00771-w		#726	Sj√∂berg 2021	Exclusion reason: title & abstract not relevant
Fidelity to an evidence-based model for crisis resolution teams: a cross-sectional multicentre study in Norway	Hasselberg, N.; Holgersen, K.H.; Uverud, G.M.; Siqveland, J.; Lloyd-Evans, B.; Johnson, S.; Ruud, T.	2021		BMC Psychiatry	21	1			10.1186/s12888-021-03237-8		#727	Hasselberg 2021	Exclusion reason: title & abstract not relevant
Palliative care in general practice; a questionnaire study on the GPs role and guideline implementation in Norway	Fasting, A.; Hetlevik, I.; Mj√∏lstad, B.P.	2021		BMC Fam. Pract.	22	1			10.1186/s12875-021-01426-8		#728	Fasting 2021	Exclusion reason: title & abstract not relevant
Food and nutrition champions in residential aged care homes are key for sustainable systems change within foodservices; results from a qualitative study of stakeholders	Cave, D.; Abbey, K.; Capra, S.	2021		Nutrients	13	10			10.3390/nu13103566		#729	Cave 2021	Exclusion reason: title & abstract not relevant
Rapid evidence review to understand effective frailty care pathways and their components in primary and community care	Thompson, J.; Cook, G.; Masterman, C.; Parkinson, M.; Bainbridge, L.	2022		Int. J. Health Gov.	27	1	54-75		10.1108/IJHG-09-2021-0090		#730	Thompson 2022	Exclusion reason: title & abstract not relevant
What long-term care interventions have been published between 2010 and 2020? Results of a WHO scoping review identifying long-term care interventions for older people around the world	Arias-Casais, N.; Thiyagarajan, J.A.; Perracini, M.R.; Park, E.; Van Den Block, L.; Sumi, Y.; Sadana, R.; Banerjee, A.; Han, Z.-A.	2022		BMJ Open	12	1			10.1136/bmjopen-2021-054492		#731	Arias-Casais 2022	Exclusion reason: title & abstract not relevant
AN INTEGRATED CARE MODEL BASED ON HOSPITAL AND HOME DURING THE COVID-19 PANDEMIC: TELEHEALTH	√ñren, M.M.; √ñzg√ºlnar, N.; Canbaz, S.; Karabey, S.; √ñnal, A.E.; √ñnc√ºl, M.O.	2022		ITFD.	85	1	2014-09-01		10.26650/IUITFD.2021.932128		#732	√ñren 2022	Exclusion reason: title & abstract not relevant
Preventing Home Medication Administration Errors	Yin, H.S.; Neuspiel, D.R.; Paul, I.M.	2021		Pediatrics	148	6			10.1542/peds.2021-054666		#733	Yin 2021	Exclusion reason: title & abstract not relevant
Family Caregivers‚Äô Perceptions of Caring for Older Persons in the Palliative Care Stage at Home	Supaporn, K.; Isaramalai, S.-A.; Khaw, T.	2022		Pacific Rim Intl. J. Nurs. Res.	26	1	161-174				#734	Supaporn 2022	Exclusion reason: title & abstract not relevant
Engaged Scholarship in Gerontology: Frank Caro‚Äôs Lifetime Contributions	S√°nchez, M.; Pinazo-Hernandis, S.; Nadash, P.; Fitzgerald, K.; Stoeckel, K.S.	2022		J. Aging Soc. Policy	34	2	335-356		10.1080/08959420.2022.2049572		#735	S√°nchez 2022	Exclusion reason: title & abstract not relevant
COVID-19, Older Adults and the Ageing Society	Chatterjee, S.C.; Chatterjee, D.	2022		Covid-19, Older Adults and the Ageing Society			1-155		10.4324/9781003286936		#737	Chatterjee 2022	Exclusion reason: title & abstract not relevant
CAPABLE program improves disability in multiple randomized trials	Szanton, S.L.; Leff, B.; Li, Q.; Breysse, J.; Spoelstra, S.; Kell, J.; Purvis, J.; Xue, Q.-L.; Wilson, J.; Gitlin, L.N.	2021		J. Am. Geriatr. Soc.	69	12	3631-3640		10.1111/jgs.17383		#738	Szanton 2021	Exclusion reason: title & abstract not relevant
Diagnosis and management of heart failure from hospital admission to discharge: A practical expert guidance	Sabouret, P.; Attias, D.; Beauvais, C.; Berthelot, E.; Bouleti, C.; Gibault Genty, G.; Galat, A.; Hanon, O.; Hulot, J.S.; Isnard, R.; Jourdain, P.; Lamblin, N.; Lebreton, G.; Lellouche, N.; Logeart, D.; Meune, C.; Pezel, T.; Damy, T.	2022		Ann. Cardiol. Angeiol.	71	1	41-52		10.1016/j.ancard.2021.05.004		#739	Sabouret 2022	Exclusion reason: title & abstract not relevant
Interprofessional geriatric and palliative care intervention associated with fewer hospital days	Min, L.; Saul, D.; Firn, J.; Chang, R.; Wiggins, J.; Khateeb, R.	2022		J. Am. Geriatr. Soc.	70	2	398-407		10.1111/jgs.17545		#741	Min 2022	Exclusion reason: title & abstract not relevant
Effects, barriers and facilitators in predischarge home assessments to improve the transition of care from the inpatient care to home in adult patients: an integrative review	Kirchner-Heklau, U.; Krause, K.; Saal, S.	2021		BMC Health Serv. Res.	21	1			10.1186/s12913-021-06386-4		#742	Kirchner-Heklau 2021	Exclusion reason: title & abstract not relevant
Video Calls for Older Adults: A Narrative Review of Experiments Involving Older Adults in Elderly Care Institutions	Naud√©, B.; Rigaud, A.-S.; Pino, M.	2022		Front. Public Health	9				10.3389/fpubh.2021.751150		#743	Naud√© 2022	Exclusion reason: title & abstract not relevant
Enhancing nutritional care with egg white supplementation on serum albumin level for home-based bed-ridden elderly patients	Detarun, P.; Srichamnanturakit, V.; Isaramalai, S.-A.; Rakpanusit, T.	2022		J. Funct. Food Health Dis.	12	6	308-324		10.31989/ffhd.v12i6.932		#744	Detarun 2022	Exclusion reason: title & abstract not relevant
Transitioning selexipag to oral treprostinil in patients with pulmonary artery hypertension	Arevalo, C.; White, R.J.; Lachant, D.	2022		Respir. Med. Case Rep.	37				10.1016/j.rmcr.2022.101646		#745	Arevalo 2022	Exclusion reason: title & abstract not relevant
Geriatric Health Care During the COVID-19 Pandemic: Managing the Health Crisis	Zhu, Y.; Liu, Y.; Jiang, H.	2022		Clin. Interventions Aging	17		1365-1378		10.2147/CIA.S376519		#746	Zhu 2022	Exclusion reason: title & abstract not relevant
HOW TO MINIMIZE INFECTIOUS HEALTH RISKS FOR ELDERLY PEOPLE (BASED ON FOCUS GROUP DATA)	Yagodina, A.; Serova, I.; Maslov, U.; Korotin, S.	2022		Health Risk Anal.	2022	1	72-84		10.21668/health.risk/2022.1.08.eng		#747	Yagodina 2022	Exclusion reason: title & abstract not relevant
Indian Guidelines on Nebulization Therapy	Katiyar, S.K.; Gaur, S.N.; Solanki, R.N.; Sarangdhar, N.; Suri, J.C.; Kumar, R.; Khilnani, G.C.; Chaudhary, D.; Singla, R.; Koul, P.A.; Mahashur, A.A.; Ghoshal, A.G.; Behera, D.; Christopher, D.J.; Talwar, D.; Ganguly, D.; Paramesh, H.; Gupta, K.B.; Kumar T, M.; Motiani, P.D.; Shankar, P.S.; Chawla, R.; Guleria, R.; Jindal, S.K.; Luhadia, S.K.; Arora, V.K.; Vijayan, V.K.; Faye, A.; Jindal, A.; Mu…	2022		Indian J. Tuberc.	69		S1-S191		10.1016/j.ijtb.2022.06.004		#748	Katiyar 2022	Exclusion reason: title & abstract not relevant
Using technology to ameliorate the effects of healthcare staff shortages during pandemics	Okpala, P.	2022		Int. J. Healthc. Manage.	15	3	261-266		10.1080/20479700.2020.1871280		#749	Okpala 2022	Exclusion reason: title & abstract not relevant
Home management by remote self-monitoring in intermediate- and high-risk pregnancies: A retrospective study of 400 consecutive women	Zizzo, A.R.; Hvidman, L.; Salvig, J.D.; Holst, L.; Kyng, M.; Petersen, O.B.	2022		Acta Obstet. Gynecol. Scand.	101	1	135-144		10.1111/aogs.14294		#750	Zizzo 2022	Exclusion reason: title & abstract not relevant
Discharge Planning of Older Persons from Hospital: Comparison of Observed Practice to Recommended Best Practice	Gane, E.M.; Schoeb, V.; Cornwell, P.; Cooray, C.R.; Cowie, B.; Comans, T.A.	2022		Healthcare (Basel)	10	2			10.3390/healthcare10020202		#751	Gane 2022	Exclusion reason: title & abstract not relevant
A New Acute-At-Home Child and Adolescent Clinical Service: Evaluation of Impact	Khalfan, N.; Coventry, C.; Cawthorpe, D.	2022		Psychiatry Investig.	19	1	29-36		10.30773/pi.2021.0158		#752	Khalfan 2022	Exclusion reason: title & abstract not relevant
Establishing an evidence-based infection surveillance program for home care and hospice: A large Midwest health system's experience	Adawee, M.; Cole, S.	2021		Am. J. Infect. Control	49	12	1551-1553		10.1016/j.ajic.2021.08.007		#753	Adawee 2021	Exclusion reason: title & abstract not relevant
Geriatric co-management and interdisciplinary transitional care reduced hospital readmissions in frail older patients in Argentina: results from a randomized controlled trial	Schapira, M.; Outumuro, M.B.; Giber, F.; Pino, C.; Mattiussi, M.; Montero-Odasso, M.; Boietti, B.; Saimovici, J.; Gallo, C.; Hornstein, L.; Poll√°n, J.; Garfi, L.; Osman, A.; Perman, G.	2022		Aging Clin. Exp. Res.	34	1	85-93		10.1007/s40520-021-01893-0		#754	Schapira 2022	Exclusion reason: title & abstract not relevant
Protocol for a systematic review of policies, programs or interventions designed to improve health and wellbeing of young people leaving the out-of-home care system	Taylor, D.J.A.; Shlonsky, A.; Albers, B.; Chakraborty, S.; Lewis, J.; Mendes, P.; Macdonald, G.; Williams, K.	2021		Syst. Rev.	10	1			10.1186/s13643-021-01792-5		#755	Taylor 2021	Exclusion reason: title & abstract not relevant
EFFECT OF PHYSICAL THERAPY ON IMPAIRMENTS IN COVID-19 PATIENTS FROM INTENSIVE CARE TO HOME REHABILITATION: A RAPID REVIEW	DEBEUF, R.; Swinnen, E.; Plattiau, T.; De Smedt, A.; De Waele, E.; Roggeman, S.; Schiltz, M.; BECKW√âE, D.; De Keersmaecker, E.	2022		J. Rehabil. Med.	54				10.2340/jrm.v53.8		#756	DEBEUF 2022	Exclusion reason: title & abstract not relevant
A complex intervention to promote prevention of delirium in older adults by targeting caregiver‚Äôs participation during and after hospital discharge ‚Äì study protocol of the TRAnsport and DElirium in older people (TRADE) project	Leinert, C.; Brefka, S.; Braisch, U.; Denninger, N.; Mueller, M.; Benzinger, P.; Bauer, J.; Bahrmann, A.; Frey, N.; Katus, H.A.; Geisler, T.; Eschweiler, G.; Klaus, J.; Seufferlein, T.; Schuetze, K.; Gebhard, F.; Dreyhaupt, J.; Muche, R.; Pahmeier, K.; Biermann-Stallwitz, J.; Wasem, J.; Flagmeier, L.; Dallmeier, D.; Denkinger, M.	2021		BMC Geriatr.	21	1			10.1186/s12877-021-02585-0		#757	Leinert 2021	Exclusion reason: title & abstract not relevant
Systems of healthcare: The united states	Gammack, J.K.; Simpson, S.L.	2022		Pathy's Princ. and Pract. of Geriatr. Med.			1594-1602		10.1002/9781119484288.ch128		#758	Gammack 2022	Exclusion reason: title & abstract not relevant
Predictors of the final place of care of patients with advanced cancer receiving integrated home-based palliative care: a retrospective cohort study	Tay, R.Y.; Choo, R.W.K.; Ong, W.Y.; Hum, A.Y.M.	2021		BMC Palliative Care	20	1			10.1186/s12904-021-00865-5		#759	Tay 2021	Exclusion reason: title & abstract not relevant
Community-Based Integrated Care for Older Adults: A Practical Guide	McNabney, M.K.	2022		Community-Based Integrated Care for Older Adults: A Practical Guide			1-270		10.1007/978-3-031-05137-1		#760	McNabney 2022	Exclusion reason: title & abstract not relevant
Collaboration Among Providers to Treat COVID-19 Patients at Home Opens Beds for Those with More Serious Illness	Kidd, L.	2022		Online J. Issues Nurs.	27	2			10.3912/OJIN.Vol27No02PPT75		#761	Kidd 2022	Exclusion reason: title & abstract not relevant
Culture-Specific Observations in a Saudi Arabian Digital Home Health Care Program: Focus Group Discussions with Patients and Their Caregivers	Alodhayani, A.A.; Hassounah, M.M.; Qadri, F.R.; Abouammoh, N.A.; Ahmed, Z.; Aldahmash, A.M.	2021		J. Med. Internet Res.	23	12			10.2196/26002		#762	Alodhayani 2021	Exclusion reason: title & abstract not relevant
Effects of a transitional home-based care program for stroke survivors in Harbin, China: a randomized controlled trial	Yuet Wong, F.K.; Wang, S.L.; Ng, S.S.M.; Lee, P.H.; Ching Wong, A.K.; Li, H.; Wang, W.; Wu, L.; Zhang, Y.; Shi, Y.	2022		Age Ageing	51	2			10.1093/ageing/afac027		#763	YuetWong 2022	Exclusion reason: title & abstract not relevant
Removing the blindfold: The centrality of care in caring for patients with multiple chronic conditions	Montori, V.M.	2021		Health Serv. Res.	56	S1	969-972		10.1111/1475-6773.13865		#764	Montori 2021	Exclusion reason: title & abstract not relevant
Maryland's Global Budget Revenue Model: How Do Costs and Readmission Rates Fare for Patients Undergoing Total Knee Arthroplasty?	Delanois, R.E.; Wilkie, W.A.; Mohamed, N.S.; Remily, E.A.; Pollak, A.N.; Mont, M.A.	2021		J. Knee Surg.	34	13	1421-1428		10.1055/s-0040-1709677		#765	Delanois 2021	Exclusion reason: title & abstract not relevant
Emergency Department Overcrowding: Understanding the Factors to Find Corresponding Solutions	Savioli, G.; Ceresa, I.F.; Gri, N.; Piccini, G.B.; Longhitano, Y.; Zanza, C.; Piccioni, A.; Esposito, C.; Ricevuti, G.; Bressan, M.A.	2022		J. Pers. Med.	12	2			10.3390/jpm12020279		#766	Savioli 2022	Exclusion reason: title & abstract not relevant
Valuing End-of-Life Care for Older People with Advanced Cancer: Is Dying at Home Important?	Kenny, P.; Street, D.J.; Hall, J.; Agar, M.; Phillips, J.	2021		Patient	14	6	803-813		10.1007/s40271-021-00517-z		#767	Kenny 2021	Exclusion reason: title & abstract not relevant
Clinical learnings from a virtual primary care program monitoring mild to moderate COVID-19 patients at home	Pimlott, N.; Agarwal, P.; McCarthy, L.M.; Luke, M.J.; Huma, S.; Gill, S.; Heisey, R.	2021		Fam. Pract.	38	5	549-555		10.1093/fampra/cmaa130		#768	Pimlott 2021	Exclusion reason: title & abstract not relevant
Human milk expression, storage, andtransport bywomenwhose infantsare inpatients at a tertiary neonatal unit in Melbourne,Australia	Rodrigo, R.; Amir, L.H.; Forster, D.A.; McEgan, K.; Opie, G.	2021		Adv. Neonatal Care	21	6	E199-E208		10.1097/ANC.0000000000000825		#769	Rodrigo 2021	Exclusion reason: title & abstract not relevant
Needs, Requirements, and Technology Acceptance using Telemedical Consultations in Acute Medical Situations in Nursing Homes	Offermann, J.; Wilkowska, W.; Schaar, A.K.; Brokmann, J.C.; Ziefle, M.	2022		International Conference on Information and Communication Technologies for Ageing Well and e-Health, ICT4AWE - Proceedings			105-116		10.5220/0011058100003188		#770	Offermann 2022	Exclusion reason: title & abstract not relevant
An Energy Efficient and Elastic Edge-Cloud for Computational Sensing in Smart Geriatric Homes	Swain, A.; Das, R.; Ghose, A.; Rani, S.; Bhaumik, C.	2022		IEEE Int. Conf. Pervasive Comput. Commun. Workshops other Affiliated Events, PerCom Workshops			378-384		10.1109/PerComWorkshops53856.2022.9767537		#771	Swain 2022	Exclusion reason: title & abstract not relevant
Association of obesity and annual health care utilization and spending among long-term cancer survivors	Han, X.; Jemal, A.; Zheng, Z.; Nogueira, L.; Khushalani, J.; Chen, Z.; Yabroff, K.R.	2021		Cancer	127	24	4675-4686		10.1002/cncr.33842		#772	Han 2021	Exclusion reason: title & abstract not relevant
Exploring concepts of compassion in care home settings: A scoping review protocol	Evans, J.; Grant, E.; Pessi, A.B.; Evans, L.; Voolma, S.	2021		BMJ Open	11	10			10.1136/bmjopen-2021-055033		#773	Evans 2021	Exclusion reason: title & abstract not relevant
Factors affecting primary care implementation for older veterans with multimorbidity in Veterans Health Administration (VA)	Adjognon, O.L.; Shin, M.H.; Steffen, M.J.A.; Moye, J.; Solimeo, S.; Sullivan, J.L.	2021		Health Serv. Res.	56	S1	1057-1068		10.1111/1475-6773.13859		#774	Adjognon 2021	Exclusion reason: title & abstract not relevant
Substantial decline in hospital admissions for heart failure accompanied by increased community mortality during COVID-19 pandemic	Shoaib, A.; Van Spall, H.G.C.; Wu, J.; Cleland, J.G.F.; Mcdonagh, T.A.; Rashid, M.; Mohamed, M.O.; Ahmed, F.Z.; Deanfield, J.; De Belder, M.; Gale, C.P.; Mamas, M.A.	2021		Eur Heart J Qual Care Clin Outcomes	7	4	378-387		10.1093/ehjqcco/qcab040		#775	Shoaib 2021	Exclusion reason: title & abstract not relevant
Cost-Effectiveness and Cost-Utility of a Home-Based Exercise Program in Geriatric Patients with Cognitive Impairment	Eckert, T.; Wronski, P.; Bongartz, M.; Ullrich, P.; Abel, B.; Kiss, R.; Wensing, M.; Koetsenruijter, J.; Hauer, K.	2021		Gerontology	67	2	220-232		10.1159/000512748		#776	Eckert 2021	Exclusion reason: title & abstract not relevant
Prevalence, determinants and practical implications of inappropriate hospitalizations in older subjects: A prospective observational study	Isaia, G.; Brunetti, E.; Presta, R.; Salone, B.; Carignano, G.; Sappa, M.; Fonte, G.; Raspo, S.; Lauria, G.; Riccardini, F.; Lupia, E.; Bo, M.	2021		Eur. J. Intern. Med.	90		89-95		10.1016/j.ejim.2021.04.006		#777	Isaia 2021	Exclusion reason: title & abstract not relevant
Burden of out-of-pocket payments among patients with cardiovascular disease in public and private hospitals in Ibadan, South West, Nigeria: A cross-sectional study	Adeniji, F.	2021		BMJ Open	11	6			10.1136/bmjopen-2020-044044		#778	Adeniji 2021	Exclusion reason: title & abstract not relevant
Liaison geriatrics with nursing homes in COVID time. A new coordination model arrived to stay	Men√©ndez-Colino, R.; Argentina, F.; de Miguel, A.M.; Barcons Marqu√©s, M.; Chaparro Jim√©nez, B.; Figueroa Poblete, C.; Alarc√≥n, T.; Mart√≠nez Peromingo, F.J.; Gonz√°lez-Montalvo, J.I.	2021		Rev. Esp. Geriatr. Gerontol.	56	3	157-165		10.1016/j.regg.2021.01.002		#779	Men√©ndez-Colino 2021	Exclusion reason: title & abstract not relevant
From Hospital to Home: An Intensive Transitional Care Management Intervention for Patients with COVID-19	Borgen, I.; Romney, M.C.; Redwood, N.; Delgado, B.; Alea, P.; George, B.H.; Puzziferro, J.; Shihabuddin, L.	2021		Popul. Heath. Manage.	24	1	27-34		10.1089/pop.2020.0178		#780	Borgen 2021	Exclusion reason: title & abstract not relevant
International Pediatric Otolaryngology Group (IPOG) survey: Efforts to avoid complications in home tracheostomy care	Caloway, C.; Balakrishnan, K.; Boudewyns, A.; Chan, K.H.; Cheng, A.; Daniel, S.J.; Fayoux, P.; Garabedian, N.; Hart, C.; Moreddu, E.; Muntz, H.; Nicollas, R.; Nuss, R.; Pransky, S.; Rahbar, R.; Russell, J.; Rutter, M.; Sidell, D.; Smith, R.J.; Soma, M.; Spratley, J.; Thompson, D.; Ward, R.F.; Watters, K.; Wyatt, M.; Zalzal, G.; Hartnick, C.	2021		Int. J. Pediatr. Otorhinolaryngol.	141				10.1016/j.ijporl.2020.110563		#781	Caloway 2021	Exclusion reason: title & abstract not relevant
Improving length of stay on a trauma service	Biffl, W.L.; Lu, N.; Schultz, P.R.; Wang, J.; Castelo, M.R.; Schaffer, K.B.	2021		Trauma Surg. Acute Care open	6	1			10.1136/tsaco-2021-000744		#782	Biffl 2021	Exclusion reason: title & abstract not relevant
Economic evidence with respect to cost-effectiveness of the transitional care model among geriatric patients discharged from hospital to home: a systematic review	Kast, K.; Wachter, C.-P.; Sch√∂ffski, O.; Rimmele, M.	2021		Eur. J. Health Econ.	22	6	961-975		10.1007/s10198-021-01301-4		#783	Kast 2021	Exclusion reason: title & abstract not relevant
Geriatric Medicine in the Arab World	Abyad, A.; Hammami, S.O.	2021		Handb. of Healthc. in the Arab World			2149-2176		10.1007/978-3-030-36811-1_86		#784	Abyad 2021	Exclusion reason: title & abstract not relevant
Identifying patterns of health care utilisation among physical elder abuse victims using Medicare data and legally adjudicated cases: Protocol for case-control study using data linkage and machine learning	Rosen, T.; Bao, Y.; Zhang, Y.; Clark, S.; Wen, K.; Elman, A.; Jeng, P.; Bloemen, E.; Lindberg, D.; Krugman, R.; Campbell, J.; Bachman, R.; Fulmer, T.; Pillemer, K.; Lachs, M.	2021		BMJ Open	11	2			10.1136/bmjopen-2020-044768		#785	Rosen 2021	Exclusion reason: title & abstract not relevant
Geriatric Nutritional Assessment and Treatment Frameworks	Dharmarajan, K.	2021		Geriatric Gastroenterology, Second Edition			439-457		10.1007/978-3-030-30192-7_15		#786	Dharmarajan 2021	Exclusion reason: title & abstract not relevant
Association between 2010 medicare reform and inpatient rehabilitation access in people with intracerebral hemorrhage	Ifejika, N.L.; Vahidy, F.S.; Reeves, M.; Xian, Y.; Liang, L.; Matsouaka, R.; Fonarow, G.C.; Grotta, J.C.	2021		J. Am. Heart Assoc.	10	16			10.1161/JAHA.120.020528		#787	Ifejika 2021	Exclusion reason: title & abstract not relevant
‚ÄúWhat Matters to You‚Äù Putting Patient Centred Care First	Corner, R.M.; Kiely, L.F.; Ferris, R.; Patel, J.; Fathil, Y.; Moloney, E.; Ahern, E.	2021		Ir. Med. J.	114	8					#788	Corner 2021	Exclusion reason: title & abstract not relevant
Predicting Falls in Nursing Homes: A Prospective Multicenter Cohort Study Comparing Fall History, Staff Clinical Judgment, the Care Home Falls Screen, and the Fall Risk Classification Algorithm	Vlaeyen, E.; Poels, J.; Colemonts, U.; Peeters, L.; Leysens, G.; Delbaere, K.; Dejaeger, E.; Dobbels, F.; Milisen, K.	2021		J. Am. Med. Dir. Assoc.	22	2	380-387		10.1016/j.jamda.2020.06.037		#789	Vlaeyen 2021	Exclusion reason: title & abstract not relevant
Hospital Readmissions After Implementation of a Discharge Care Program for Patients with COVID-19 Illness	Ye, S.; Hiura, G.; Fleck, E.; Garcia, A.; Geleris, J.; Lee, P.; Liyanage-Don, N.; Moise, N.; Schluger, N.; Singer, J.; Sobieszczyk, M.; Sun, Y.; West, H.; Kronish, I.M.	2021		J. Gen. Intern. Med.	36	3	722-729		10.1007/s11606-020-06340-w		#790	Ye 2021	Exclusion reason: title & abstract not relevant
Experiences of a National Early Warning Score (NEWS) intervention in care homes during the COVID-19 pandemic: A qualitative interview study	Stocker, R.; Russell, S.; Liddle, J.; Barker, R.O.; Remmer, A.; Gray, J.; Hanratty, B.; Adamson, J.	2021		BMJ Open	11	7			10.1136/bmjopen-2020-045469		#791	Stocker 2021	Exclusion reason: title & abstract not relevant
David Oliver: What has the pandemic taught us about using frailty scales?	Oliver, D.	2021		BMJ	374				10.1136/bmj.n1683		#792	Oliver 2021	Exclusion reason: title & abstract not relevant
Case Management on the Front Lines of COVID-19: The Importance of the Individualized Care Plan across Care Settings	Baker, M.; Nelson, S.; Krsnak, J.	2021		Prof. Case Manage.	26	2	62-69		10.1097/NCM.0000000000000484		#793	Baker 2021	Exclusion reason: title & abstract not relevant
What factors explain the length of hospitalization for anorexia nervosa: A systematic review	Lascar, R.; Letranchant, A.; Hirot, F.; Godart, N.	2021		Encephale	47	4	362-368		10.1016/j.encep.2020.11.002		#794	Lascar 2021	Exclusion reason: title & abstract not relevant
Improvement of transitional care from hospital to home for older patients, the TIGER study: Protocol of a randomised controlled trial	Rimmele, M.; Wirth, J.; Britting, S.; Gehr, T.; Hermann, M.; Van Den Heuvel, D.; Kestler, A.; Koch, T.; Schoeffski, O.; Volkert, D.; Wingenfeld, K.; Wurm, S.; Freiberger, E.; Sieber, C.	2021		BMJ Open	11	2			10.1136/bmjopen-2020-037999		#795	Rimmele 2021	Exclusion reason: title & abstract not relevant
An integrated model of community care for older adults: Design, feasibility and evaluation of impact and sustainability	Woo, J.; Yu, R.; Leung, G.; Chiu, C.; Hui, A.; Ho, F.	2021		Aging Med. and Healthcare	12	3	105-113		10.33879/AMH.123.2021.07067		#796	Woo 2021	Exclusion reason: title & abstract not relevant
Negotiation Training for Case Managers to Improve Older Adult Acceptance of Services	Campbell, M.; Seltzer, A.; Ramirez-Zohfeld, V.; Lindquist, L.A.	2021		Prof. Case Manage.	26	4	194-199		10.1097/NCM.0000000000000473		#797	Campbell 2021	Exclusion reason: title & abstract not relevant
Reducing morbidity and mortality rates from covid-19, influenza and pneumococcal illness in nursing homes and long-term care facilities by vaccination and comprehensive infection control interventions	Thomas, R.E.	2021		Geriatrics (Switzerland)	6	2			10.3390/geriatrics6020048		#798	Thomas 2021	Exclusion reason: title & abstract not relevant
Community-based complex interventions to sustain independence in older people, stratified by frailty: A protocol for a systematic review and network meta-analysis	Crocker, T.F.; Clegg, A.; Riley, R.D.; Lam, N.; Bajpai, R.; Jord√£o, M.; Patetsini, E.; Ramiz, R.; Ensor, J.; Forster, A.; Gladman, J.R.F.	2021		BMJ Open	11	2			10.1136/bmjopen-2020-045637		#799	Crocker 2021	Exclusion reason: title & abstract not relevant
Performance of the cognitive performance scale of the resident assessment instrument (Interrai) for detecting dementia amongst older adults in the community	Gee, S.; Croucher, M.; Cheung, G.	2021		Int. J. Environ. Res. Public Health	18	13			10.3390/ijerph18136708		#800	Gee 2021	Exclusion reason: title & abstract not relevant
Medication discrepancy risk factors for pediatric patients with epilepsy at hospital admission	Louiselle, K.; Harte, L.; Thompson, C.; Pabst, D.; Calvert, A.; Patterson, M.E.	2021		J. Pediatr. Pharmacol. Ther.	26	4	384-394		10.5863/1551-6776-26.4.384		#801	Louiselle 2021	Exclusion reason: title & abstract not relevant
Hospital at home: home-based end-of-life care	Shepperd, S.; Gon√ßalves-Bradley, D.C.; Straus, S.E.; Wee, B.	2021		Cochrane Database Syst. Rev.	2021	3			10.1002/14651858.CD009231.pub3		#802	Shepperd 2021	Exclusion reason: title & abstract not relevant
Community-Integrated Intermediary Care (CIIC) service model to enhance family-based, long-term care for older people: Protocol for a cluster randomized controlled trial in Thailand	Aung, M.N.; Moolphate, S.; Yuasa, M.; Aung, T.N.N.; Koyanagi, Y.; Supakankunti, S.; Ahmad, I.; Kayano, R.; Ong, P.	2021		JMIR Res. Prot.	10	3			10.2196/20196		#803	Aung 2021	Exclusion reason: title & abstract not relevant
Hospital Deaths Increased After Reforms Regardless of Dementia Status: An Interrupted Time-Series Analysis	MacNeil-Vroomen, J.L.; van der Steen, J.T.; Holman, R.; Monin, J.K.; Buurman, B.M.	2021		J. Am. Med. Dir. Assoc.	22	7	1507-1511		10.1016/j.jamda.2020.12.013		#804	MacNeil-Vroomen 2021	Exclusion reason: title & abstract not relevant
The transition from hospital to home following acute coronary syndrome: An exploratory qualitative study of patient perceptions and early experiences in two countries	Bartoli-Abdou, J.K.; Weinman, J.; McRobbie, D.; Stebbins, M.; Brock, T.; Auyeung, V.	2021		Int. J. Pharm. Pract.	29	1	61-69		10.1093/ijpp/riaa009		#805	Bartoli-Abdou 2021	Exclusion reason: title & abstract not relevant
Promoting older adult fall prevention education and awareness in a community setting: A nurse-led intervention	Chidume, T.	2021		Appl. Nurs. Res.	57				10.1016/j.apnr.2020.151392		#806	Chidume 2021	Exclusion reason: title & abstract not relevant
Changes in daily mental health service use and mortality at the commencement and lifting of COVID-19 'lockdown' policy in 10 UK sites: A regression discontinuity in time design	Bakolis, I.; Stewart, R.; Baldwin, D.; Beenstock, J.; Bibby, P.; Broadbent, M.; Cardinal, R.; Chen, S.; Chinnasamy, K.; Cipriani, A.; Douglas, S.; Horner, P.; Jackson, C.A.; John, A.; Joyce, D.W.; Lee, S.C.; Lewis, J.; McIntosh, A.; Nixon, N.; Osborn, D.; Phiri, P.; Rathod, S.; Smith, T.; Sokal, R.; Waller, R.; Landau, S.	2021		BMJ Open	11	5			10.1136/bmjopen-2021-049721		#807	Bakolis 2021	Exclusion reason: title & abstract not relevant
Presentation of motor neuron disease in a patient with weight loss and acute-on-chronic respiratory failure	Chan, T.W.	2021		BMJ Case Rep.	14	4			10.1136/bcr-2020-238789		#808	Chan 2021	Exclusion reason: title & abstract not relevant
Co-designing a dashboard of predictive analytics and decision support to drive care quality and client outcomes in aged care: A mixed-method study protocol	Ludlow, K.; Westbrook, J.; Jorgensen, M.; Lind, K.E.; Baysari, M.T.; Gray, L.C.; Day, R.O.; Ratcliffe, J.; Lord, S.R.; Georgiou, A.; Braithwaite, J.; Raban, M.Z.; Close, J.; Beattie, E.; Zheng, W.Y.; Debono, D.; Nguyen, A.; Siette, J.; Seaman, K.; Miao, M.; Root, J.; Roffe, D.; O'Toole, L.; Carrasco, M.; Thompson, A.; Shaikh, J.; Wong, J.; Stanton, C.; Haddock, R.	2021		BMJ Open	11	8			10.1136/bmjopen-2021-048657		#809	Ludlow 2021	Exclusion reason: title & abstract not relevant
A home-based ehealth intervention for an older adult population with food insecurity: Feasibility and acceptability study	Gomes, L.A.; Greg√≥rio, M.J.; Iakovleva, T.A.; De Sousa, R.D.; Bessant, J.; Oliveira, P.; Branco, J.C.; Canh√£o, H.; Rodrigues, A.M.	2021		J. Med. Internet Res.	23	8			10.2196/26871		#810	Gomes 2021	Exclusion reason: title & abstract not relevant
National Hospital Initiatives to Improve Performance on Heart Failure Readmission Metrics	Kratka, A.K.; Britton, K.A.; Thompson, R.W.; Wasfy, J.H.	2021		Cardiovasc. Revasc. Med.	31		78-82		10.1016/j.carrev.2020.12.015		#811	Kratka 2021	Exclusion reason: title & abstract not relevant
Proceedings from an International Virtual Townhall: Reflecting on the COVID-19 Pandemic: Themes from Long-Term Care	Heckman, G.A.; Kay, K.; Morrison, A.; Grabowski, D.C.; Hirdes, J.P.; Mor, V.; Shaw, G.; Benjamin, S.; Boscart, V.M.; Costa, A.P.; Declercq, A.; Geffen, L.; Sang Lum, T.Y.; Moser, A.; Onder, G.; van Hout, H.	2021		J. Am. Med. Dir. Assoc.	22	6	1128-1132		10.1016/j.jamda.2021.03.029		#812	Heckman 2021	Exclusion reason: title & abstract not relevant
Home and Online Management and Evaluation of Blood Pressure (HOME BP) using a digital intervention in poorly controlled hypertension: Randomised controlled trial	McManus, R.J.; Little, P.; Stuart, B.; Morton, K.; Raftery, J.; Kelly, J.; Bradbury, K.; Zhang, J.; Zhu, S.; Murray, E.; May, C.R.; Mair, F.S.; Michie, S.; Smith, P.; Band, R.; Ogburn, E.; Allen, J.; Rice, C.; Nuttall, J.; Williams, B.; Yardley, L.	2021		BMJ	372				10.1136/bmj.m4858		#813	McManus 2021	Exclusion reason: title & abstract not relevant
Virtual Online Home-Based Treatment During the COVID-19 Pandemic for Ultra-Orthodox Young Women With Eating Disorders	Latzer, Y.; Herman, E.; Ashkenazi, R.; Atias, O.; Laufer, S.; Biran Ovadia, A.; Oppenheim, T.; Shimoni, M.; Uziel, M.; Stein, D.	2021		Front. Psychiatry	12				10.3389/fpsyt.2021.654589		#814	Latzer 2021	Exclusion reason: title & abstract not relevant
Randomized phase II study of a home-based walking intervention for radiation-related fatigue among older patients with breast cancer	VanderWalde, N.A.; Martin, M.Y.; Kocak, M.; Morningstar, C.; Deal, A.M.; Nyrop, K.A.; Farmer, M.; Ballo, M.; VanderWalde, A.; Muss, H.	2021		J. Geriatr. Oncol.	12	2	227-234		10.1016/j.jgo.2020.09.013		#815	VanderWalde 2021	Exclusion reason: title & abstract not relevant
‚ÄòNecessity is the mother of invention‚Äô: Specialist palliative care service innovation and practice change in response to COVID-19. Results from a multinational survey (CovPall)	Dunleavy, L.; Preston, N.; Bajwah, S.; Bradshaw, A.; Cripps, R.; Fraser, L.K.; Maddocks, M.; Hocaoglu, M.; Murtagh, F.E.M.; Oluyase, A.O.; Sleeman, K.E.; Higginson, I.J.; Walshe, C.	2021		Palliative Med.	35	5	814-829		10.1177/02692163211000660		#816	Dunleavy 2021	Exclusion reason: title & abstract not relevant
Dementia Care: Issues, Responses and International Perspectives	Shankardass, M.K.	2021		Dement. Care: Issues, Responses and International Perspectives			1-412		10.1007/978-981-16-3864-0		#817	Shankardass 2021	Exclusion reason: title & abstract not relevant
How digital health solutions align with the roles and functions that support hospital to home transitions for older adults: A rapid review study protocol	Singh, H.; Armas, A.; Law, S.; Tang, T.; Steele Gray, C.; Cunningham, H.V.; Thombs, R.; Ellen, M.; Sritharan, J.; Nie, J.X.; Plett, D.; Jarach, C.M.; Thavorn, K.; Nelson, M.L.A.	2021		BMJ Open	11	2			10.1136/bmjopen-2020-045596		#818	Singh 2021	Exclusion reason: title & abstract not relevant
Nurses' attitudes of a web patient portal prior to its implementation in home health care nursing	Kahouei, M.; Soleimani, M.; Mirmohammadkhani, M.; Doghozlou, S.N.; Valizadeh, Z.	2021		Health Policy Technol.	10	3			10.1016/j.hlpt.2021.100524		#819	Kahouei 2021	Exclusion reason: title & abstract not relevant
Follow-up services for delirium after COVID-19‚Äîwhere now?	Rahman, S.; Byatt, K.	2021		Age Ageing	50	3	601-604		10.1093/ageing/afab014		#821	Rahman 2021	Exclusion reason: title & abstract not relevant
Adherence to care transitions recommendations among high-risk hospitalized older patients	Reyes, B.; Diaz, S.; Engstrom, G.; Ouslander, J.	2021		J. Am. Geriatr. Soc.	69	6	1638-1645		10.1111/jgs.17137		#822	Reyes 2021	Exclusion reason: title & abstract not relevant
Comparison of care utilisation and medical institutional death among older adults by home care facility type: A retrospective cohort study in Fukuoka, Japan	Kim, S.-A.; Babazono, A.; Jamal, A.; Li, Y.; Liu, N.	2021		BMJ Open	11	4			10.1136/bmjopen-2020-041964		#823	Kim 2021	Exclusion reason: title & abstract not relevant
Home-based chemotherapy for stage III colon cancer patients in Thailand: Cost-utility and budget impact analyses	Kulthanachairojana, N.; Chansriwong, P.; Thokanit, N.S.; Sirilerttrakul, S.; Wannakansophon, N.; Taychakhoonavudh, S.	2021		Cancer Med.	10	3	1027-1033		10.1002/cam4.3690		#825	Kulthanachairojana 2021	Exclusion reason: title & abstract not relevant
Trends in Incidence, and Mortality of Acute Exacerbation of Chronic Obstructive Pulmonary Disease in the United States Emergency Department (2010‚Äì2018)	Nguyen, P.L.; Uddin, M.M.; Mir, T.; Khalil, A.; Regmi, N.; Pervaiz, A.; Hussain, T.; Babu, M.A.; Ullah, I.; Patel, P.; Lohia, P.; Saydain, G.; Koul, P.A.; Soubani, A.O.	2021		COPD J. Chronic Obstructive Pulm. Dis.	18	5	567-575		10.1080/15412555.2021.1979500		#826	Nguyen 2021	Exclusion reason: title & abstract not relevant
Diagnostic accuracy of the 4AT for delirium detection in older adults: systematic review and meta-analysis	Tieges, Z.; Maclullich, A.M.J.; Anand, A.; Brookes, C.; Cassarino, M.; O‚Äôconnor, M.; Ryan, D.; Saller, T.; Arora, R.C.; Chang, Y.; Agarwal, K.; Taffet, G.; Quinn, T.; Shenkin, S.D.; Galvin, R.	2021		Age Ageing	50	3	733-743		10.1093/ageing/afaa224		#827	Tieges 2021	Exclusion reason: title & abstract not relevant
Training peers to ease hospital discharge: A community‚Äìclinical partnership in complex HIV care	Eaton, A.D.; Carusone, S.C.; Ceranto, A.; Craig, S.L.; Busch, A.; McCullagh, J.W.	2021		Prog. Community Health Partnerships Res. Educ. Action	15	2	225-260				#828	Eaton 2021	Exclusion reason: title & abstract not relevant
The safety challenges of therapeutic self-care and informal caregiving in home care: A qualitative descriptive study	Sun, W.; Ashtarieh, B.; Zou, P.	2021		Geriatr. Nurs.	42	2	491-501		10.1016/j.gerinurse.2020.07.013		#829	Sun 2021	Exclusion reason: title & abstract not relevant
Effects of nursing nutrition interventions on outcomes in malnourished hospital inpatients and nursing home residents: A systematic review	van den Berg, G.H.; Huisman-de Waal, G.G.J.; Vermeulen, H.; de van der Schueren, M.A.E.	2021		Int. J. Nurs. Stud.	117				10.1016/j.ijnurstu.2021.103888		#831	vandenBerg 2021	Exclusion reason: title & abstract not relevant
Do Pediatric Emergency Physicians Comply with Guideline Recommendations in Management of Patients with Acute Urticaria?	Yi«ßit, R.E.; Cavkaytar, O.; Besli, G.E.; Arga, M.	2021		Pediatr. Emerg. Care	37	8	407-412		10.1097/PEC.0000000000002327		#832	Yi«ßit 2021	Exclusion reason: title & abstract not relevant
Decreased Wait Time and Increased Satisfaction With Bedside Pancreatic Enzyme Dosing for the Inpatient Adolescent With Cystic Fibrosis: A Quality Improvement Project Comparing Enzyme Self-Administration to Nurse Administration	Middour-Oxler, B.; Gettis, M.; Dye, B.	2021		J. Patient Exp.	8				10.1177/2374373520981490		#833	Middour-Oxler 2021	Exclusion reason: title & abstract not relevant
Interdisciplinary Education Apartment Simulation (IDEAS) Project: An Interdisciplinary Simulation for Transitional Home Care	Sizemore, J.N.; Kurowski-Burt, A.; Evans, K.; Hoffman, A.; Summers, A.; Baugh, G.M.	2021		MedEdPORTAL	17		11111		10.15766/mep_2374-8265.11111		#835	Sizemore 2021	Exclusion reason: title & abstract not relevant
Patient, family and carer experiences of nutritional screening: a systematic review	Bullock, A.F.; Greenley, S.L.; Patterson, M.J.; McKenzie, G.A.G.; Johnson, M.J.	2021		J. Hum. Nutr. Diet.	34	3	595-603		10.1111/jhn.12849		#836	Bullock 2021	Exclusion reason: title & abstract not relevant
Effectiveness of a dental intervention to improve oral health among home care recipients: A randomized controlled trial	Czwikla, J.; Herzberg, A.; Kapp, S.; Kloep, S.; Rothgang, H.; Nitschke, I.; Haffner, C.; Hoffmann, F.	2021		Int. J. Environ. Res. Public Health	18	17			10.3390/ijerph18179339		#837	Czwikla 2021	Exclusion reason: title & abstract not relevant
Care homes education: What can we learn?	Armstrong, S.F.; Gluck, T.; Gorringe, A.; Stork, A.; Jowett, S.; Nadicksbernd, J.J.; Salt, M.; Bradley, K.	2021		BMJ Open Qual.	10	1			10.1136/bmjoq-2020-001153		#838	Armstrong 2021	Exclusion reason: title & abstract not relevant
Harnessing digital health technologies to remotely manage diabetic foot syndrome: A narrative review	Najafi, B.; Mishra, R.	2021		Medicina	57	4			10.3390/medicina57040377		#839	Najafi 2021	Exclusion reason: title & abstract not relevant
Geriatric Assessment and Management in Cancer	Rostoft, S.; O‚ÄôDonovan, A.; Soubeyran, P.; Alibhai, S.M.H.; Hamaker, M.E.	2021		J. Clin. Oncol.	39	19	2058-2067		10.1200/JCO.21.00089		#840	Rostoft 2021	Exclusion reason: title & abstract not relevant
A Nurse-Led Bridging Program to Reduce 30-Day Readmissions of Older Patients Discharged From Acute Care Units	Gilbert, T.; Occelli, P.; Rabilloud, M.; Poupon-Bourdy, S.; Riche, B.; Touzet, S.; Bonnefoy, M.; Chuzeville, M.; Comte, B.; Colin, C.; Dartiguepeyrou, A.; Debray, M.; Grguric, G.; Haine, M.; Haution, M.; Jacquet-Francillon, T.; Julien, C.; Luiggi, J.-S.; Martin-Gaujard, G.; Schott, A.-M.; Tardy, M.; Turkie, B.; Vanhaecke-Collard, C.; Vignoles, A.	2021		J. Am. Med. Dir. Assoc.	22	6	1292-1299.e5		10.1016/j.jamda.2020.09.015		#841	Gilbert 2021	Exclusion reason: title & abstract not relevant
Pilot Evaluation of a Pragmatic Network for Integrated Care and Self-Management in Parkinson's Disease	Mestre, T.A.; Kessler, D.; C√¥t√©, D.; Liddy, C.; Thavorn, K.; Taljaard, M.; Grimes, D.	2021		Mov. Disord.	36	2	398-406		10.1002/mds.28332		#842	Mestre 2021	Exclusion reason: title & abstract not relevant
Care of children with home mechanical ventilation in the healthcare continuum: Care of Children with HMV	Kalm, B.; Lai, K.; Darro, N.	2021		Hosp. Prat.	49	sup1	456-466		10.1080/21548331.2021.1988608		#843	Kalm 2021	Exclusion reason: title & abstract not relevant
Exploring reach and experiences of participation in health-promoting senior meetings in a municipality context	Norberg, E.-B.; Biberg, E.; Zingmark, M.	2021		J. Public Health	29	3	641-651		10.1007/s10389-019-01170-5		#844	Norberg 2021	Exclusion reason: title & abstract not relevant
Hospitalisation in the last month of life and in-hospital death of nursing home residents: A cross-sectional analysis of six European countries	Honinx, E.; Piers, R.D.; Onwuteaka-Philipsen, B.D.; Payne, S.; Szczerbi≈Ñska, K.; Gambassi, G.; Kyl√§nen, M.; Deliens, L.; Van Den Block, L.; Smets, T.	2021		BMJ Open	11	8			10.1136/bmjopen-2020-047086		#845	Honinx 2021	Exclusion reason: title & abstract not relevant
Evaluating the provision of Further Enabling Care at Home (FECH+) for informal caregivers of older adults discharged home from hospital: Protocol for a multicentre randomised controlled trial	Hill, A.-M.; Moorin, R.; Slatyer, S.; Bryant, C.; Hill, K.; Waldron, N.; Aoun, S.; Kamdar, A.; Grealish, L.; Reberger, C.; Jones, C.; Bronson, M.; Bulsara, M.K.; Maher, S.; Claverie, T.; Moyle, W.	2021		BMJ Open	11	6			10.1136/bmjopen-2020-046600		#846	Hill 2021	Exclusion reason: title & abstract not relevant
A Statewide EMS Viral Syndrome Pandemic Triage Protocol: 24 Hour Outcomes	Levy, M.J.; Chizmar, T.P.; Alemayehu, T.; Sidik, M.M.; Garfinkel, E.; Stone, R.; Wendell, J.; Vesselinov, R.; Margolis, A.M.; Delbridge, T.R.	2021		Prehosp. Emerg. Care					10.1080/10903127.2021.1983091		#847	Levy 2021	Exclusion reason: title & abstract not relevant
Predictive utility of the Activity Measure for Post-Acute Care '6-Clicks' short forms on discharge disposition and effect on readmissions: A retrospective observational cohort study	Harry, M.; Woehrle, T.; Renier, C.; Furcht, M.; Enockson, M.	2021		BMJ Open	11	1			10.1136/bmjopen-2020-044278		#848	Harry 2021	Exclusion reason: title & abstract not relevant
The emergency department care for hemodialysis patient during the COVID-19 pandemic	Connealy, M.B.; Lew, S.Q.; Alsamman, M.; Lange, J.J.; Pourmand, A.	2021		Am. J. Emerg. Med.	40		47-54		10.1016/j.ajem.2020.12.006		#849	Connealy 2021	Exclusion reason: title & abstract not relevant
Home-delivered meals: Characterization of food intake in elderly beneficiaries	Fleury, S.; Van Wymelbeke-Delannoy, V.; Lesourd, B.; Tronchon, P.; Ma√Ætre, I.; Sulmont-Ross√©, C.	2021		Nutrients	13	6			10.3390/nu13062064		#851	Fleury 2021	Exclusion reason: title & abstract not relevant
Global functionality and associated factors in the older adults followed by Home Care in Primary Health Care	Predebon, M.L.; Ramos, G.; Dal Pizzol, F.L.F.; Dos Santos, N.O.; Paskulin, L.M.G.; Rosset, I.	2021		Rev. Lat. Am. Enferm.	29				10.1590/1518-8345.5026.3476		#852	Predebon 2021	Exclusion reason: title & abstract not relevant
Dexamethasone and oxygen therapy in care home residents with diabetes: a management guide and algorithm for treatment: a rapid response action statement from the European Diabetes Working Party for Older People (EDWPOP) and European Geriatric Medicine Soc	Sinclair, A.J.; Maggi, S.; Abdelhafiz, A.H.; Veronese, N.; Rodriguez-Manas, L.; Bourdel-Marchasson, I.	2021		Aging Clin. Exp. Res.	33	4	895-900		10.1007/s40520-021-01822-1		#853	Sinclair 2021	Exclusion reason: title & abstract not relevant
Development of the rural palliative care services by the kuala lipis district hospital	Kim, C.L.C.; Tjian, T.K.; Abdullah, R.	2021		Med. J. Malays.	76	2	233-235				#854	Kim 2021	Exclusion reason: title & abstract not relevant
Influenza vaccination and the evolution of evidence-based recommendations for older adults: A Canadian perspective	Andrew, M.K.; McNeil, S.A.	2021		Vaccine	39		A36-A41		10.1016/j.vaccine.2020.09.011		#855	Andrew 2021	Exclusion reason: title & abstract not relevant
Mixed-method study to assess the feasibility, acceptability and early effectiveness of the Hospital to Home programme for follow-up of high-risk newborns in a rural district of Central Uganda: A study protocol	Kabugo, D.; Nakamura, H.; Magnusson, B.; Vaughan, M.; Niyonshaba, B.; Nakiganda, C.; Otai, C.; Haddix-Mckay, K.; Seela, M.; Nankabala, J.; Nakakande, J.; Ssekidde, M.; Tann, C.J.; Al-Haddad, B.J.S.; Nyonyintono, J.; Mubiri, P.; Waiswa, P.; Paudel, M.	2021		BMJ Open	11	3			10.1136/bmjopen-2020-043773		#856	Kabugo 2021	Exclusion reason: title & abstract not relevant
Home-Based vs Supervised Inpatient and/or Outpatient Rehabilitation following Knee Meniscectomy: A Systematic Review and Meta-analysis	Nutarelli, S.; Delahunt, E.; Cuzzolin, M.; Delcogliano, M.; Candrian, C.; Filardo, G.	2021		JAMA Netw. Open	4	5			10.1001/jamanetworkopen.2021.11582		#857	Nutarelli 2021	Exclusion reason: title & abstract not relevant
Death at Home May Not Always Be the Best Option	Thakur, K.; McFarlin, J.	2021		Liver Transplant.	27	4	604-605		10.1002/lt.25980		#858	Thakur 2021	Exclusion reason: title & abstract not relevant
Inpatient Hyperglycemia and Transitions of Care: A Systematic Review	Lansang, M.C.; Zhou, K.; Korytkowski, M.T.	2021		Endocr. Pract.	27	4	370-377		10.1016/j.eprac.2021.01.016		#859	Lansang 2021	Exclusion reason: title & abstract not relevant
Do patients know their post-operative plan? A prospective cohort study of orthopaedic trauma patients at a level I trauma center	Jester, A.; Ruland, C.; Paryavi, E.; Zerhusen, T.; Butler, B.; O'Toole, R.V.	2021		Injury	52	6	1370-1373		10.1016/j.injury.2020.10.075		#860	Jester 2021	Exclusion reason: title & abstract not relevant
Intensive treatments in adolescent anorexia nervosa	Herpertz-Dahlmann, B.	2021		Nutrients	13	4			10.3390/nu13041265		#861	Herpertz-Dahlmann 2021	Exclusion reason: title & abstract not relevant
Exploring barriers to the sustainability of an electronic administration system in long-term care facilities: A case study approach	Karsan, Y.; Anderson, C.; Boyd, M.J.; Thornley, T.	2021		Res. Soc. Adm. Pharm.	17	6	1066-1071		10.1016/j.sapharm.2020.08.003		#862	Karsan 2021	Exclusion reason: title & abstract not relevant
Recognizing and responding to deterioration in care homes: A scoping review protocol	Hodge, S.Y.; Ali, M.R.; Gordon, A.L.	2021		JBI Evid. Synth.	19	2	447-453		10.11124/JBISRIR-D-19-00413		#863	Hodge 2021	Exclusion reason: title & abstract not relevant
Depression among older adults: a systematic review of South Asian countries	Assariparambil, A.R.; Noronha, J.A.; Kamath, A.; Adhikari, P.; Nayak, B.S.; Shankar, R.; George, A.	2021		Psychogeriatrics	21	2	201-219		10.1111/psyg.12644		#864	Assariparambil 2021	Exclusion reason: title & abstract not relevant
Palliative and end-of-life care in care homes: Protocol for codesigning and implementing an appropriate scalable model of Needs Rounds in the UK	MacGregor, A.; Rutherford, A.; McCormack, B.; Hockley, J.; Ogden, M.; Soulsby, I.; McKenzie, M.; Spilsbury, K.; Hanratty, B.; Forbat, L.	2021		BMJ Open	11	2			10.1136/bmjopen-2021-049486		#865	MacGregor 2021	Exclusion reason: title & abstract not relevant
Development and Testing of the Foot Care Scale for Older Japanese Diabetic Patients	Sable-Morita, S.; Arai, Y.; Takanashi, S.; Aimoto, K.; Okura, M.; Tanikawa, T.; Maeda, K.; Tokuda, H.; Arai, H.	2021		Int. J. Lower Extremity Wounds					10.1177/15347346211045033		#866	Sable-Morita 2021	Exclusion reason: title & abstract not relevant
How Do Care Transitions Work?: Unraveling the Working Mechanisms of Care Transition Interventions	Zwart, D.L.M.; Schnipper, J.L.; Vermond, D.; Bates, D.W.	2021		Med. Care	59		S387-S397		10.1097/MLR.0000000000001581		#867	Zwart 2021	Exclusion reason: title & abstract not relevant
Exploring Perceptions of Education for Central Venous Catheter Care at Home	Bailie, K.; Jacques, L.; Phillips, A.; Mahon, P.	2021		J. Pediatr. Oncol. Nurs.	38	3	157-165		10.1177/1043454221992293		#868	Bailie 2021	Exclusion reason: title & abstract not relevant
Management of acute fever in children: Consensus recommendations for community and primary healthcare providers in sub-Saharan Africa	Green, R.; Webb, D.; Jeena, P.M.; Wells, M.; Butt, N.; Hangoma, J.M.; Moodley, R.S.; Maimin, J.; Wibbelink, M.; Mustafa, F.	2021		Afr. J. Emerg. Med.	11	2	283-296		10.1016/j.afjem.2020.11.004		#869	Green 2021	Exclusion reason: title & abstract not relevant
Comparing outcomes for female total knee arthroplasty patients under global budget revenue	Wilkie, W.; Mohamed, N.; Remily, E.; Etcheson, J.; Castrodad, I.D.; Walker, A.; Delanois, R.	2021		Orthopedics	44	2	E266-E273		10.3928/01477447-20201216-02		#870	Wilkie 2021	Exclusion reason: title & abstract not relevant
Home phototherapy for neonatal jaundice in the UK: A single-centre retrospective service evaluation and parental survey	Noureldein, M.; Mupanemunda, G.; McDermott, H.; Pettit, K.; Mupanemunda, R.	2021		BMJ Paediatr. Open	5	1			10.1136/bmjpo-2021-001027		#871	Noureldein 2021	Exclusion reason: title & abstract not relevant
Non-pharmacological interventions for preventing delirium in hospitalised non-ICU patients	Burton, J.K.; Craig, L.E.; Yong, S.Q.; Siddiqi, N.; Teale, E.A.; Woodhouse, R.; Barugh, A.J.; Shepherd, A.M.; Brunton, A.; Freeman, S.C.; Sutton, A.J.; Quinn, T.J.	2021		Cochrane Database Syst. Rev.	2021	7			10.1002/14651858.CD013307.pub2		#872	Burton 2021	Exclusion reason: title & abstract not relevant
A Randomized Controlled Trial on the Effects of a 6-Month Home-Based Physical Activity Program with Individual Goal-Setting and Volunteer Mentors on Physical Activity, Adherence, and Physical Fitness in Inactive Older Adults at Risk of Cognitive Decline:	Cox, K.L.; Clare, L.; Cyarto, E.V.; Ellis, K.A.; Etherton-Beer, C.; Southam, J.; Ames, D.; Flicker, L.; Almeida, O.P.; Logiudice, D.; Liew, D.; Vlaskovsky, P.; Lautenschlager, N.T.; Hauer, K.	2021		J. Alzheimer's Dis.	84	1	207-226		10.3233/JAD-210479		#873	Cox 2021	Exclusion reason: title & abstract not relevant
Debate: The role of inpatient units is to support community care	Stanton, J.	2021		Child Adolesc. Ment. Health	26	2	184-185		10.1111/camh.12462		#874	Stanton 2021	Exclusion reason: title & abstract not relevant
Engaging carers in co-design: Development of the carer readiness tool	White, S.; Hart, N.; Lewis, S.	2021		Int. J. Integr. Care	21	1			10.5334/ijic.5527		#875	White 2021	Exclusion reason: title & abstract not relevant
Development of palliative care services in Turkey	G√∂ksel, F.; ≈ûenel, G.; Oƒüuz, G.; √ñzdemir, T.; Aksakal, H.; T√ºrkkanƒ±, M.H.; K√º√ß√ºk, A.; Eƒüin, M.E.; Gultekin, M.; Silbermann, M.	2020		Eur. J. Cancer Care	29	6			10.1111/ecc.13285		#876	G√∂ksel 2020	Exclusion reason: title & abstract not relevant
Prevention of COVID-19 infection in a pediatric oncology ward in Wuhan	Zhang, A.; Hu, Q.; Liu, A.; Wang, S.; Jin, S.; Wang, Y.; Wang, L.; Hao, Y.	2020		Pediatr. Blood Cancer	67	10			10.1002/pbc.28424		#878	Zhang 2020	Exclusion reason: title & abstract not relevant
Outpatient treatment of imported uncomplicated Plasmodium falciparum malaria: Results from a survey among TropNet and GeoSentinel experts for tropical medicine	Lingscheid, T.; Kurth, F.; Stegemann, M.S.; Clerinx, J.; Calleri, G.; Rothe, C.; Angheben, A.; Gobbi, F.; Bisoffi, Z.; Hamer, D.H.; Libman, M.; Hatz, C.; Zoller, T.	2021		J. Travel Med.	27	4			10.1093/JTM/TAAA082		#879	Lingscheid 2021	Exclusion reason: title & abstract not relevant
End-of-life programme for older care home residents: An evaluation study	Luk, J.K.H.; Chan, W.K.; Ng, W.C.; Chan, M.N.F.; Chan, T.C.; Mok, W.W.Y.; Chan, F.H.W.	2020		Asian J. Gerontol. Geriatr.	15	1	2016-10-01		10.12809/ajgg-2019-354-oa		#881	Luk 2020	Exclusion reason: title & abstract not relevant
Post-traumatic stress disorder mistaken for behavioural and psychological symptoms of dementia: case series and recommendations of care	Bruneau, M.-A.; Desmarais, P.; Pokrzywko, K.	2020		Psychogeriatrics	20	5	754-759		10.1111/psyg.12549		#882	Bruneau 2020	Exclusion reason: title & abstract not relevant
Treatment of Acute Venous Thromboembolism	Nair, S.; Garza, N.; George, M.; Kaatz, S.	2020		Med. Clin. North Am.	104	4	631-646		10.1016/j.mcna.2020.03.004		#883	Nair 2020	Exclusion reason: title & abstract not relevant
Outcomes from a pilot patient-centered hospital-to-home transition program for children hospitalized with asthma	Parikh, K.; Richmond, M.; Lee, M.; Fu, L.; McCarter, R.; Hinds, P.; Teach, S.J.	2021		J. Asthma	58	10	1384-1394		10.1080/02770903.2020.1795877		#884	Parikh 2021	Exclusion reason: title & abstract not relevant
The Impact of the Affordable Care Act on Burn Outcomes	Dvorak, J.E.; Lester, E.L.W.; Maluso, P.J.; Tatebe, L.C.; Bokhari, F.	2021		J. Burn Care Res.	42	1	63-66		10.1093/jbcr/iraa116		#886	Dvorak 2021	Exclusion reason: title & abstract not relevant
Republic of Sudan - Palliative care - Hope for the future	Damanhuri, G.; Marhoom, M.	2020		Palliat. Care for Chronic Cancer Patients in the Community: Glob. Approaches and Future Appl.			231-239		10.1007/978-3-030-54526-0_20		#887	Damanhuri 2020	Exclusion reason: title & abstract not relevant
How the resource allocation and inpatient behavior affect the expenditures of terminal malignant tumor patients?	Li, F.; Zhu, B.; Sang, P.; Jin, C.	2020		J. Cancer Policy	25				10.1016/j.jcpo.2020.100249		#888	Li 2020	Exclusion reason: title & abstract not relevant
Protocol for the process evaluation of the Promoting Activity, Independence and Stability in Early Dementia (PrAISED), following changes required by the COVID-19 pandemic	Di Lorito, C.; Bosco, A.; Goldberg, S.E.; Nair, R.; O'Brien, R.; Howe, L.; van der Wardt, V.; Pollock, K.; Booth, V.; Logan, P.; Godfrey, M.; Dunlop, M.; Horne, J.; Harwood, R.H.	2020		BMJ Open	10	8	e039305		10.1136/bmjopen-2020-039305		#889	DiLorito 2020	Exclusion reason: title & abstract not relevant
Home and community-based physical therapist management of adults with post-intensive care syndrome	Smith, J.M.; Lee, A.C.; Zeleznik, H.; Scott, J.P.C.; Fatima, A.; Needham, D.M.; Ohtake, P.J.	2020		Phys. Ther.	100	7	1062-1073		10.1093/ptj/pzaa059		#890	Smith 2020	Exclusion reason: title & abstract not relevant
Uptake and use of a minimum data set (MDS) for older people living and dying in care homes in England: A realist review protocol	Musa, M.K.; Akdur, G.; Hanratty, B.; Kelly, S.; Gordon, A.; Peryer, G.; Spilsbury, K.; Killett, A.; Burton, J.; Meyer, J.; Fortescue, S.; Towers, A.-M.; Irvine, L.; Goodman, C.	2020		BMJ Open	10	11			10.1136/bmjopen-2020-040397		#891	Musa 2020	Exclusion reason: title & abstract not relevant
Managing the Forgetful Patient: Best Practice for Cognitive Impairment	Nicastri, C.; Hensley, J.; Lane, S.	2021		Med. Clin. North Am.	105	1	75-91		10.1016/j.mcna.2020.09.001		#892	Nicastri 2021	Exclusion reason: title & abstract not relevant
Multidisciplinary telemedicine and the importance of being seen	Wall, S.A.; Knauss, B.; Compston, A.; Redder, E.; Folefac, E.; Presley, C.; Rosko, A.	2020		J. Geriatr. Oncol.	11	8	1349-1351		10.1016/j.jgo.2020.05.006		#893	Wall 2020	Exclusion reason: title & abstract not relevant
Racial and Ethnic Disparities in the Inpatient Management of Primary Spinal Cord Tumors	Chiu, R.G.; Murphy, B.E.; Zhu, A.; Mehta, A.I.	2020		World Neurosurg.	140		e175-e184		10.1016/j.wneu.2020.04.231		#894	Chiu 2020	Exclusion reason: title & abstract not relevant
Coronavirus 2019 (COVID-19) outbreak and geropsychiatric care for older adults: A view from Turkey	Naharci, M.I.; Katipoglu, B.; Tasci, I.	2020		Int. Psychogeriatr.	32	10	1193-1197		10.1017/S1041610220001167		#895	Naharci 2020	Exclusion reason: title & abstract not relevant
Acute Exacerbation of Chronic Obstructive Pulmonary Disease	Baqdunes, M.W.; Leap, J.; Young, M.; Kaura, A.; Cheema, T.	2021		Crit. Care Nurs. Q.	44	1	74-90		10.1097/CNQ.0000000000000341		#896	Baqdunes 2021	Exclusion reason: title & abstract not relevant
Respiratory epidemics and older people	Doraiswamy, S.; Mamtani, R.; Ameduri, M.; Abraham, A.; Cheema, S.	2020		Age Ageing	49	6	896-900		10.1093/ageing/afaa151		#897	Doraiswamy 2020	Exclusion reason: title & abstract not relevant
When I treat a patient with acute pulmonary embolism at home	Klok, F.A.; Huisman, M.V.	2020		Hematology	20	1	190-194		10.1182/HEMATOLOGY.2020000106		#898	Klok 2020	Exclusion reason: title & abstract not relevant
Improving consumer assessment of health care providers and systems communication scores in hospice care: A pilot project	Kincaid, R.B.	2020		J. Hospice Palliative Nurs.	22	5	359-362		10.1097/NJH.0000000000000676		#899	Kincaid 2020	Exclusion reason: title & abstract not relevant
Measuring antimicrobial prescribing quality in outpatient parenteral antimicrobial therapy (OPAT) services: Development and evaluation of a dedicated national antimicrobial prescribing survey	Friedman, N.D.; Lim, S.M.; James, R.; Ingram, R.; O'Reilly, M.; Pollard, J.G.D.; Koning, S.; George, C.; Rajkhowa, A.; Johnson, D.F.; Buising, K.L.	2020		JAC-Antimicr. Res.	2	3			10.1093/jacamr/dlaa058		#900	Friedman 2020	Exclusion reason: title & abstract not relevant
What Now for Rehabilitation Specialists? Coronavirus Disease 2019 Questions and Answers	Yonter, S.J.; Alter, K.; Bartels, M.N.; Bean, J.F.; Brodsky, M.B.; Gonz√°lez-Fern√°ndez, M.; Henderson, D.K.; Hoenig, H.; Russell, H.; Needham, D.M.; Kumble, S.; Chan, L.	2020		Arch. Phys. Med. Rehabil.	101	12	2233-2242		10.1016/j.apmr.2020.09.368		#901	Yonter 2020	Exclusion reason: title & abstract not relevant
Using big data to estimate dementia prevalence in New Zealand: Protocol for an observational study	Rivera-Rodriguez, C.; Cheung, G.; Cullum, S.	2021		JMIR Res. Prot.	10	1			10.2196/20225		#902	Rivera-Rodriguez 2021	Exclusion reason: title & abstract not relevant
Older adults abuse: Analysis of a New Zealand national dataset	Hall, Y.; Greco, P.; Hau, K.; Barak, Y.	2020		Int. Psychogeriatr.	32	8	1003-1008		10.1017/S1041610220001520		#903	Hall 2020	Exclusion reason: title & abstract not relevant
Patients recovering from exacerbations of COPD with and without hospitalization need: could ICF score be an additional¬†pulmonary rehabilitation outcome?	Vitacca, M.; Comini, L.; Giardini, A.; Olivares, A.; Corica, G.; Paneroni, M.	2021		Ann. Med.	53	1	470-477		10.1080/07853890.2021.1900592		#904	Vitacca 2021	Exclusion reason: title & abstract not relevant
Association between neonatal homecare for preterm infants and incidence of severe postpartum depression in mothers	Andersen, K.S.H.; Holm, K.G.; Nordentoft, M.; Hjorth√∏j, C.	2021		J. Affective Disord.	278		453-459		10.1016/j.jad.2020.09.110		#905	Andersen 2021	Exclusion reason: title & abstract not relevant
Impact of a pharmacist-administered deprescribing intervention on nursing home residents: a randomized controlled trial	Balsom, C.; Pittman, N.; King, R.; Kelly, D.	2020		Int. J. Clin. Pharm.	42	4	1153-1167		10.1007/s11096-020-01073-6		#906	Balsom 2020	Exclusion reason: title & abstract not relevant
Hospital-to-Home Transition for Older Patients: Using Serious Games to Improve the Motivation for Rehabilitation ‚Äì a Qualitative Study	Randriambelonoro, M.; Perrin, C.; Blocquet, A.; Kozak, D.; Fernandez, J.T.; Marfaing, T.; Bolomey, E.; Benhissen, Z.; Frangos, E.; Geissbuhler, A.; Graf, C.	2020		J. Popul. Ageing	13	2	187-205		10.1007/s12062-020-09274-7		#907	Randriambelonoro 2020	Exclusion reason: title & abstract not relevant
Telemedicine in the Care of Kidney Transplant Recipients With Coronavirus Disease 2019: Case Reports	Abuzeineh, M.; Muzaale, A.D.; Crews, D.C.; Avery, R.K.; Brotman, D.J.; Brennan, D.C.; Segev, D.L.; Al Ammary, F.	2020		Transplant. Proc.	52	9	2620-2625		10.1016/j.transproceed.2020.07.009		#908	Abuzeineh 2020	Exclusion reason: title & abstract not relevant
Enteral stoma care during the COVID-19 pandemic: practical advice	Pata, F.; Bondurri, A.; Ferrara, F.; Parini, D.; Rizzo, G.; Roveron, G.; Barbierato, M.; Veltri, M.; Cattaneo, F.; Tafuri, A.; Forni, C.; Qiao, Y.; Lui, R.; Garcia Granero, A.; Segura Sampedro, J.J.	2020		Colorectal Dis.	22	9	985-992		10.1111/codi.15279		#909	Pata 2020	Exclusion reason: title & abstract not relevant
Sjogren's syndrome is associated with higher rate of non-home discharge after primary hip arthroplasty and higher transfusion rates after primary hip or knee arthroplasty: A U.S. cohort study	Singh, J.A.; Cleveland, J.D.	2020		BMC Musculoskelet. Disord.	21	1			10.1186/s12891-020-03514-9		#910	Singh 2020	Exclusion reason: title & abstract not relevant
Can a telemonitoring system lead to decreased hospitalization in elderly patients?	Lyth, J.; Lind, L.; Persson, H.L.; Wir√©hn, A.-B.	2021		J. Telemed. Telecare	27	1	46-53		10.1177/1357633X19858178		#911	Lyth 2021	Exclusion reason: title & abstract not relevant
Incorporating the Voice of Community Based Pediatricians to Improve Discharge Communication	Weiss, L.; Cooley, A.; Orenstein, E.; Levy, M.; Edmond, M.; Wong, E.; Hua, H.; Hames, N.	2020		Pediatr. Qual. Saf.	5	4			10.1097/pq9.0000000000000332		#912	Weiss 2020	Exclusion reason: title & abstract not relevant
How a Barcelona Post-Acute Facility became a Referral Center for Comprehensive Management of Subacute Patients With COVID-19	Inzitari, M.; Udina, C.; Len, O.; Ars, J.; Arnal, C.; Badani, H.; Davey, V.; Risco, E.; Ayats, P.; de Andr√©s, A.M.; Mayordomo, C.; Ros, F.J.; Morandi, A.; Cesari, M.	2020		J. Am. Med. Dir. Assoc.	21	7	954-957		10.1016/j.jamda.2020.06.015		#913	Inzitari 2020	Exclusion reason: title & abstract not relevant
Improving transitions from acute care to home among complex older adults using the LACE Index and care coordination	Charles, L.; Jensen, L.; Torti, J.M.I.; Parmar, J.; Dobbs, B.; Tian, P.G.J.	2020		BMJ Open Qual.	9	2			10.1136/bmjoq-2019-000814		#914	Charles 2020	Exclusion reason: title & abstract not relevant
Feasibility of a mobility programme for people with dementia in the respite care setting: Results of the DESKK study	Heinrich, S.; Horstmannshoff, C.; Holle, B.	2020		BMC Geriatr.	20	1			10.1186/s12877-020-01728-z		#915	Heinrich 2020	Exclusion reason: title & abstract not relevant
Type 2 Diabetes in Older Adults in Long-Term Care Homes: An Educational Intervention to Improve Diabetes Care	Lega, I.C.; Kapur, A.; Leung, F.; Zahedi, A.	2020		Can. J. Diabetes	44	5	407-413.e3		10.1016/j.jcjd.2020.01.009		#916	Lega 2020	Exclusion reason: title & abstract not relevant
Quality improvement strategies improve pediatric neurology inpatient discharges before noon	Eksambe, P.; Shah, Y.D.; Singh, K.; Stennett, J.; Lauretta, E.; Sy-Kho, R.M.; Kim, J.; Ascher, C.; Karkare, S.; Kothare, S.	2020		Neurol. Clin. Pract.	10	3	214-221		10.1212/CPJ.0000000000000715		#917	Eksambe 2020	Exclusion reason: title & abstract not relevant
Post-hospital discharge venous thromboembolism prophylaxis in medically ill patients	Berkman, S.A.	2021		Postgrad. Med.	133	sup1	51-63		10.1080/00325481.2021.1876387		#918	Berkman 2021	Exclusion reason: title & abstract not relevant
Supporting choice: an innovative model of integrated palliative care funded by a private health insurer	Cross, J.; Fischer, A.; Shotton, D.; Pollicino, C.; May, A.; Vora, R.; Dubrowin, N.B.; Good, P.	2020		Intern. Med. J.	50	8	931-937		10.1111/imj.14615		#920	Cross 2020	Exclusion reason: title & abstract not relevant
Organizational measures aiming to combat COVID-19 in the Russian Federation: the first experience	Reshetnikov, V.; Mitrokhin, O.; Shepetovskaya, N.; Belova, E.; Jakovljevic, M.	2020		Expert Rev. Pharmacoecon. Outcomes Res.	20	6	571-576		10.1080/14737167.2020.1823221		#921	Reshetnikov 2020	Exclusion reason: title & abstract not relevant
What is a reasonable rate for specific osteoporosis drug therapy in older fragility fracture patients?	Gosch, M.; Bail, H.-J.; Grueninger, S.; Stumpf, U.; Kammerlander, C.; Wicklein, S.	2020		Arch. Osteoporosis	15	1			10.1007/s11657-020-0690-2		#922	Gosch 2020	Exclusion reason: title & abstract not relevant
From research to practice: Implementing an experimental home treatment model into routine mental health care	Stulz, N.; Kawohl, W.; J√§ger, M.; M√∂tteli, S.; Schnyder, U.; Hepp, U.	2020		Eur Psychiatry	63	1	e94		10.1192/j.eurpsy.2020.91		#923	Stulz 2020	Exclusion reason: title & abstract not relevant
Comparison of progression of care-need levels among long-term care recipients with and without advanced care management in a rural municipality of Japan: A population-based observational study	Itoh, S.; Mori, T.; Jeon, B.; Morioka, N.; Ito, T.; Jin, X.; Ogata, Y.; Tamiya, N.	2021		Int. J. Nurs. Stud.	113				10.1016/j.ijnurstu.2020.103804		#924	Itoh 2021	Exclusion reason: title & abstract not relevant
External validation of the detection of indicators and vulnerabilities for emergency room trips (DIVERT) scale: a retrospective cohort study	Mowbray, F.I.; Jones, A.; Schumacher, C.; Hirdes, J.; Costa, A.P.	2020		BMC Geriatr.	20	1			10.1186/s12877-020-01816-0		#925	Mowbray 2020	Exclusion reason: title & abstract not relevant
Pilot cluster randomised trial of an evidence-based intervention to reduce avoidable hospital admissions in nursing home residents (Better Health in Residents of Care Homes with Nursing - BHiRCH-NH Study)	Sampson, E.L.; Feast, A.; Blighe, A.; Froggatt, K.; Hunter, R.; Marston, L.; McCormack, B.; Nurock, S.; Panca, M.; Powell, C.; Rait, G.; Robinson, L.; Woodward-Carlton, B.; Young, J.; Downs, M.	2020		BMJ Open	10	12			10.1136/bmjopen-2020-040732		#926	Sampson 2020	Exclusion reason: title & abstract not relevant
Facilitators and barriers to optimizing eating performance among cognitively impaired older adults: A qualitative study of nursing assistants‚Äô perspectives	Liu, W.; Tripp-Reimer, T.; Williams, K.; Shaw, C.	2020		Dementia	19	6	2090-2113		10.1177/1471301218815053		#927	Liu 2020	Exclusion reason: title & abstract not relevant
Primary Care Population Management for COVID-19 Patients	Blazey-Martin, D.; Barnhart, E.; Gillis, J.; Vazquez, G.A.	2020		J. Gen. Intern. Med.	35	10	3077-3080		10.1007/s11606-020-05981-1		#928	Blazey-Martin 2020	Exclusion reason: title & abstract not relevant
An investigation and analysis of the activities of daily living of older adults living at home in Ningxia Hui Autonomous Region of China: A cross-sectional study	Xu, X.; Yang, L.; Miao, X.; Hu, X.	2020		BMC Geriatr.	20	1			10.1186/s12877-020-01765-8		#929	Xu 2020	Exclusion reason: title & abstract not relevant
Strategies for Management of Peritoneal Dialysis Patients in Singapore during COVID-19 Pandemic	Htay, H.; Wong, P.M.P.K.; Choo, R.-E.R.; Dawood, U.S.; Foo, M.W.Y.; Jayaballa, M.; Lee, G.; Lee, M.B.-H.; Liu, Y.L.A.; Low, S.; Ng, A.K.H.; Oei, E.L.; See, Y.P.; Tagore, R.; Tai, Y.; Liew, A.	2020		Ann Acad Med Singap	49	12	1025-1028		10.47102/annals-acadmedsg.2020250		#930	Htay 2020	Exclusion reason: title & abstract not relevant
Managing Older Adults with Presumed COVID-19 in the Emergency Department: A Rational Approach to Rationing	Rosen, T.; Ferrante, L.E.; Liu, S.W.; Benton, E.A.; Mulcare, M.R.; Stern, M.E.; Biese, K.; Hwang, U.; Sanon, M.	2020		J. Am. Geriatr. Soc.	68	8	1631-1635		10.1111/jgs.16651		#931	Rosen 2020	Exclusion reason: title & abstract not relevant
The Affordable Care Act and Global Budget Revenue: The Impact on Total Hip Arthroplasties	Delanois, R.E.; Wilkie, W.A.; Mohamed, N.S.; Remily, E.A.; Pollak, A.N.; Mont, M.A.	2020		J. Arthroplasty	35	10	2791-2797		10.1016/j.arth.2020.05.060		#932	Delanois 2020	Exclusion reason: title & abstract not relevant
Implementation of geriatric recommendations by doctors: A comparison of models of geriatric assessment for mobile and home-ridden patients	Greenbom, M.; Punchik, B.; Kagan, E.; Freud, T.; Press, Y.	2020		Rejuvenation Res.	23	5	377-386		10.1089/rej.2019.2216		#933	Greenbom 2020	Exclusion reason: title & abstract not relevant
Intergroup ‚Äòskype‚Äô quiz sessions in care homes to reduce loneliness and social isolation in older people	Zamir, S.; Hennessy, C.; Taylor, A.; Jones, R.	2020		Geriatrics (Switzerland)	5	4	2016-01-01		10.3390/geriatrics5040090		#934	Zamir 2020	Exclusion reason: title & abstract not relevant
Consumer experiences of home care packages	Russell, S.J.; Siostrom, K.; Edwards, I.; Srikanth, V.	2020		Australas. J. Ageing	39	3	e402-e409		10.1111/ajag.12771		#935	Russell 2020	Exclusion reason: title & abstract not relevant
Using the PACT Resources Framework to Understand the Needs of Geriatric Primary Care Teams	Solimeo, S.L.; Steffen, M.J.A.; Gardner, E.E.; Adjognon, O.; Shin, M.H.; Moye, J.; Sullivan, J.L.	2020		J. Am. Geriatr. Soc.	68	9	2006-2014		10.1111/jgs.16498		#937	Solimeo 2020	Exclusion reason: title & abstract not relevant
Tackling challenges in care of Alzheimer's disease and other dementias amid the COVID-19 pandemic, now and in the future	Mok, V.C.T.; Pendlebury, S.; Wong, A.; Alladi, S.; Au, L.; Bath, P.M.; Biessels, G.J.; Chen, C.; Cordonnier, C.; Dichgans, M.; Dominguez, J.; Gorelick, P.B.; Kim, S.; Kwok, T.; Greenberg, S.M.; Jia, J.; Kalaria, R.; Kivipelto, M.; Naegandran, K.; Lam, L.C.W.; Lam, B.Y.K.; Lee, A.T.C.; Markus, H.S.; O'Brien, J.; Pai, M.-C.; Pantoni, L.; Sachdev, P.; Skoog, I.; Smith, E.E.; Srikanth, V.; Suh, G.-H.…	2020		Alzheimer's Dementia	16	11	1571-1581		10.1002/alz.12143		#938	Mok 2020	Exclusion reason: title & abstract not relevant
Charting a Roadmap for Value-based Surgery in the Post-pandemic Era	Kadakia, K.T.; Fleisher, L.A.; Stimson, C.J.; Aloia, T.A.; Offodile, A.C.	2020		Ann. Surg.	272	2	E43-E44		10.1097/SLA.0000000000004034		#940	Kadakia 2020	Exclusion reason: title & abstract not relevant
Analysis of the characteristics of patients admitted to internal medicine wards for exacerbation of chronic obstructive pulmonary disease, and discharge phase optimization. The SDO-ARCA project of the scientific society FADOI	Candela, M.; Norbiato, C.; Campanini, M.; Brucato, A.L.; Simone, S.D.; Manfellotto, D.; Dentali, F.; Sacchetta, A.; Valerio, A.; Fontanella, A.; Onesta, M.; Marengo, S.; Bigliocca, M.; Catania, E.; Maggi, E.; Rucatoqr, A.; Camm√†, A.; Pastorelli, R.; Di Simone, S.; Frediani, R.; Moschella, A.; Panigada, G.; Teghini, L.; Pierotello, R.; Venturini, L.; Rasciti, L.; Cipollini, M.L.; Sagrini, E.; Ben…	2020		Ital. J. Med.	14	3	156-161		10.4081/ITJM.2020.1321		#941	Candela 2020	Exclusion reason: title & abstract not relevant
Nurses‚Äô knowledge about malnutrition in older people: A multicenter cross-sectional study	Bassola, B.; Tommasi, V.; Bonetti, L.; Bauer, S.; Lusignani, M.	2020		Nutrition	78				10.1016/j.nut.2020.110947		#942	Bassola 2020	Exclusion reason: title & abstract not relevant
A Population Health Approach to Transitional Care Management for High-Risk Patients with Diabetes: Outcomes at a Rural Hospital	Taylor, Y.J.; Roberge, J.; Rossman, W.; Jones, J.; Generoso, C.; Bobay, C.; Desilva, B.; Evans, C.; Pracht, M.; Dulin, M.F.; Davis, C.J.	2020		Popul. Heath. Manage.	23	4	278-285		10.1089/pop.2019.0119		#943	Taylor 2020	Exclusion reason: title & abstract not relevant
COVID-19 outbreak: Organisation of a geriatric assessment and coordination unit. A French example	Koeberle, S.; Tannou, T.; Bouiller, K.; Becoulet, N.; Outrey, J.; Chirouze, C.; Aubry, R.	2020		Age Ageing	49	4	516-522		10.1093/ageing/afaa092		#944	Koeberle 2020	Exclusion reason: title & abstract not relevant
The Role of the Patient-Centered Medical Home in Treating Depression	Bogucki, O.E.; Williams, M.D.; Solberg, L.I.; Rossom, R.C.; Sawchuk, C.N.	2020		Curr. Psychiatry Rep.	22	9			10.1007/s11920-020-01167-y		#945	Bogucki 2020	Exclusion reason: title & abstract not relevant
The Feasibility of Using Electronic Consultation in Long-Term Care Homes	Helmer-Smith, M.; Fung, C.; Afkham, A.; Crowe, L.; Gazarin, M.; Keely, E.; Moroz, I.; Liddy, C.	2020		J. Am. Med. Dir. Assoc.	21	8	1166-1170.e2		10.1016/j.jamda.2020.03.003		#947	Helmer-Smith 2020	Exclusion reason: title & abstract not relevant
Benefit of a Stroke Management Program	Gzesh, D.; Murphy, D.A.; Peiritsch, H.; MacCracken, T.	2020		Popul. Heath. Manage.	23	6	482-486		10.1089/pop.2019.0123		#948	Gzesh 2020	Exclusion reason: title & abstract not relevant
Treatment flows after outsourcing public insurance provision: Evidence from Florida Medicaid	Munnich, E.L.; Richards, M.R.	2020		Health Econ.	29	11	1343-1363		10.1002/hec.4135		#949	Munnich 2020	Exclusion reason: title & abstract not relevant
Prevalence of multi-resistant microorganisms and antibiotic stewardship among hospitalized patients living in residential care homes in Spain: A cross-sectional study	Rivera-Izquierdo, M.; Benavente-Fern√°ndez, A.; L√≥pez-G√≥mez, J.; L√°inez-Ramos-bossini, A.J.; Rodr√≠guez-Camacho, M.; Valero-Ubierna, M.C.; Mart√≠n-Delosreyes, L.M.; Jim√©nez-Mej√≠as, E.; Moreno-Rold√°n, E.; Lardelli-Claret, P.; Mart√≠nez-Ruiz, V.	2020		Antibiotics	9	6	2025-09-01		10.3390/antibiotics9060324		#950	Rivera-Izquierdo 2020	Exclusion reason: title & abstract not relevant
Navigating Tensions About Resident Sexual Expression in Alberta‚Äôs Continuing Care Homes: a Qualitative Study of Leaders‚Äô Experiences	Howard, L.; Brassolotto, J.; Manduca-Barone, A.	2020		Sex. Res. Soc. Policy	17	4	632-642		10.1007/s13178-019-00421-0		#951	Howard 2020	Exclusion reason: title & abstract not relevant
New Zealand hospital stroke service provision	Thompson, S.; Barber, P.A.; Fink, J.; Gommans, J.; Davis, A.; Harwood, M.; Douwes, J.; Cadilhac, D.A.; McNaughton, H.; Girvan, J.; Abernethy, G.; Feigin, V.; Wilson, A.; Denison, H.; Corbin, M.; Levack, W.; Ranta, A.	2020		New Zealand Med. J.	133	1526	18-30				#952	Thompson 2020	Exclusion reason: title & abstract not relevant
Nursing Home Care in Crisis in the Wake of COVID-19	Grabowski, D.C.; Mor, V.	2020		JAMA	324	1	23-24		10.1001/jama.2020.8524		#953	Grabowski 2020	Exclusion reason: title & abstract not relevant
Diabetes in ageing: pathways for developing the evidence base for clinical guidance	Munshi, M.N.; Meneilly, G.S.; Rodr√≠guez-Ma√±as, L.; Close, K.L.; Conlin, P.R.; Cukierman-Yaffe, T.; Forbes, A.; Ganda, O.P.; Kahn, C.R.; Huang, E.; Laffel, L.M.; Lee, C.G.; Lee, S.; Nathan, D.M.; Pandya, N.; Pratley, R.; Gabbay, R.; Sinclair, A.J.	2020		Lancet Diabetes Endocrinol.	8	10	855-867		10.1016/S2213-8587(20)30230-8		#954	Munshi 2020	Exclusion reason: title & abstract not relevant
The fight against COVID-19: A report from the Italian trenches	De Leo, D.; Trabucchi, M.	2020		Int. Psychogeriatr.	32	10	1161-1164		10.1017/S1041610220000630		#955	DeLeo 2020	Exclusion reason: title & abstract not relevant
COVID-19 highlights the need for universal adoption of standards of medical care for physicians in nursing homes in Europe	O‚ÄôNeill, D.; Briggs, R.; Holmerov√°, I.; Samuelsson, O.; Gordon, A.L.; Martin, F.C.	2020		Eur. Geriatr. Med.	11	4	645-650		10.1007/s41999-020-00347-6		#956	O‚ÄôNeill 2020	Exclusion reason: title & abstract not relevant
Canadian Stroke Best Practice Recommendations: Rehabilitation, Recovery, and Community Participation following Stroke. Part One: Rehabilitation and Recovery Following Stroke; 6th Edition Update 2019	Teasell, R.; Salbach, N.M.; Foley, N.; Mountain, A.; Cameron, J.I.; Jong, A.D.; Acerra, N.E.; Bastasi, D.; Carter, S.L.; Fung, J.; Halabi, M.-L.; Iruthayarajah, J.; Harris, J.; Kim, E.; Noland, A.; Pooyania, S.; Rochette, A.; Stack, B.D.; Symcox, E.; Timpson, D.; Varghese, S.; Verrilli, S.; Gubitz, G.; Casaubon, L.K.; Dowlatshahi, D.; Lindsay, M.P.	2020		Int. J. Stroke	15	7	763-788		10.1177/1747493019897843		#957	Teasell 2020	Exclusion reason: title & abstract not relevant
What older adults and their caregivers need for making better health-related decisions at home: A participatory mixed methods protocol	Lai, C.; Holyoke, P.; Plourde, K.V.; D√©cary, S.; L√©gar√©, F.	2020		BMJ Open	10	11			10.1136/bmjopen-2020-039102		#958	Lai 2020	Exclusion reason: title & abstract not relevant
COVID-19 and older adults: Experience in Hong Kong	Auyeung, T.W.; Chan, F.H.W.; Chan, T.Y.; Kng, C.P.L.; Lee, J.S.W.; Luk, J.K.H.; Mok, W.Y.W.; Shum, C.K.; Wong, C.W.	2020		Asian J. Gerontol. Geriatr.	15	2	54-59		10.12809/ajgg-2020-424-oa		#959	Auyeung 2020	Exclusion reason: title & abstract not relevant
Bathing adaptations in the homes of older adults and their carers (BATH-OUT): A qualitative extended follow-up study with concurrent nested outcome assessments	Golding-Day, M.; Whitehead, P.	2020		BMJ Open	10	11			10.1136/bmjopen-2019-035701		#960	Golding-Day 2020	Exclusion reason: title & abstract not relevant
Protocol for a realist review of General Practitioners' Role in Advancing Practice in Care Homes (GRAPE study)	Gordon, A.L.; Devi, R.; Williams, C.; Goodman, C.; Sartain, K.; Chadborn, N.H.	2020		BMJ Open	10	6			10.1136/bmjopen-2019-036221		#961	Gordon 2020	Exclusion reason: title & abstract not relevant
Provincial legislative and regulatory standards for pain assessment and management in long-term care homes: a scoping review and in-depth case analysis	Gallant, N.L.; Peckham, A.; Marchildon, G.; Hadjistavropoulos, T.; Roblin, B.; Stopyn, R.J.N.	2020		BMC Geriatr.	20	1			10.1186/s12877-020-01758-7		#962	Gallant 2020	Exclusion reason: title & abstract not relevant
Experiences and Needs of Caregivers of Persons With Dementia in India During the COVID-19 Pandemic‚ÄîA Qualitative Study	Vaitheswaran, S.; Lakshminarayanan, M.; Ramanujam, V.; Sargunan, S.; Venkatesan, S.	2020		Am. J. Geriatr. Psychiatry	28	11	1185-1194		10.1016/j.jagp.2020.06.026		#963	Vaitheswaran 2020	Exclusion reason: title & abstract not relevant
Impact of a follow-up telephone call program on 30-day readmissions (FUTR-30): A pragmatic randomized controlled real-world effectiveness trial	Yiadom, M.Y.A.B.; Domenico, H.J.; Byrne, D.W.; Hasselblad, M.; Kripalani, S.; Choma, N.; Tucker-Marlow, S.; Gatto, C.L.; Wang, L.; Bhatia, M.C.; Morrison, J.; Harrell, F.E.; Hartert, T.V.; Lindsell, C.J.; Bernard, G.R.	2020		Med. Care	58	9	785-792		10.1097/MLR.0000000000001353		#964	Yiadom 2020	Exclusion reason: title & abstract not relevant
Guidelines to Reduce Hospitalization Rates for Patients Receiving Curative-Intent Radiation Therapy During the COVID-19 Pandemic: Report From a Multicenter New York Area Institution	Chen, W.C.; Teckie, S.; Somerstein, G.; Adair, N.; Potters, L.	2020		Adv. Radiat. Oncol.	5	4	621-627		10.1016/j.adro.2020.04.021		#965	Chen 2020	Exclusion reason: title & abstract not relevant
Family Perceptions of Quality of Life for Pediatric Home Ventilator Patients	Shesser, L.; Brodecki, D.; Lebet, R.	2020		Home Health Care Manage. Pract.	32	3	148-155		10.1177/1084822320907911		#966	Shesser 2020	Exclusion reason: title & abstract not relevant
Impact of a Unit-Based Clinical Pharmacist on Communication of Medication Information in an Orthopedic Hospital	Guerin, K.; Quinlan, P.; Wessolock, R.; Goldberg, S.; Nguyen, J.T.; Stone, P.W.	2020		HSS J.	16		333-338		10.1007/s11420-019-09739-2		#967	Guerin 2020	Exclusion reason: title & abstract not relevant
Geriatric Workforce Development for the Underserved: Using RCQI Methodology to Evaluate the Training of IHSS Caregivers	Guerrero, L.R.; Richter Lagha, R.; Shim, A.; Gans, D.; Schickedanz, H.; Shiner, L.; Tan, Z.	2020		J. Appl. Gerontol.	39	7	770-777		10.1177/0733464818780635		#969	Guerrero 2020	Exclusion reason: title & abstract not relevant
Guidelines for the management of diabetes in care homes during the Covid-19 pandemic	Sinclair, A.; Dhatariya, K.; Burr, O.; Nagi, D.; Higgins, K.; Hopkins, D.; Patel, M.; Kar, P.; Gooday, C.; Howarth, D.; Abdelhafiz, A.; Newland-Jones, P.; O‚ÄôNeill, S.	2020		Diabet. Med.	37	7	1090-1093		10.1111/dme.14317		#970	Sinclair 2020	Exclusion reason: title & abstract not relevant
Improving the care of older patients during the COVID-19 pandemic	Bianchetti, A.; Bellelli, G.; Guerini, F.; Marengoni, A.; Padovani, A.; Rozzini, R.; Trabucchi, M.	2020		Aging Clin. Exp. Res.	32	9	1883-1888		10.1007/s40520-020-01641-w		#971	Bianchetti 2020	Exclusion reason: title & abstract not relevant
EPA guidance on the quality of mental health services: A systematic meta-review and update of recommendations focusing on care coordination	Gaebel, W.; Kerst, A.; Janssen, B.; Becker, T.; Musalek, M.; R√∂ssler, W.; Ruggeri, M.; Thornicroft, G.; Zielasek, J.; Stricker, J.	2020		Eur Psychiatry	63	1	e75		10.1192/j.eurpsy.2020.75		#972	Gaebel 2020	Exclusion reason: title & abstract not relevant
Right ventricle-to-left ventricle diameter ratio measurement seems to have no role in low-risk patients with pulmonary embolism treated at home triaged by hestia criteria	Hendriks, S.V.; Klok, F.A.; den Exter, P.L.; Eijsvogel, M.; Faber, L.M.; Hofstee, H.M.A.; Del Sol, A.I.; Kroft, L.J.M.; Mairuhu, A.T.A.; Huisman, M.V.	2020		Am. J. Respir. Crit. Care Med.	202	1	138-141		10.1164/rccm.202002-0267LE		#973	Hendriks 2020	Exclusion reason: title & abstract not relevant
A quality improvement initiative to improve postdischarge antimicrobial adherence	Gupta, S.; Winckler, B.; Lopez, M.A.; Costilla, M.; McCarthy, J.; Wagner, J.; Broderick, A.; French, K.; Le, B.; Lo, H.-Y.	2021		Pediatrics	147	1			10.1542/PEDS.2019-2413		#974	Gupta 2021	Exclusion reason: title & abstract not relevant
Coming Together to Save Babies: Our Institution's Quality Improvement Collaborative to Improve Infant Safe Sleep Practices	MacKlin, J.R.; Bagwell, G.; Denny, S.A.; Goleman, J.; Lloyd, J.; Reber, K.; Stoverock, L.; McClead, R.E.	2020		Pediatr. Qual. Saf.	5	6			10.1097/pq9.0000000000000339		#975	MacKlin 2020	Exclusion reason: title & abstract not relevant
The feasibility of increasing physical activity in care home residents: Active Residents in Care Homes (ARCH) programme	Hurley, M.V.; Wood, J.; Smith, R.; Grant, R.; Jordan, J.; Gage, H.; Anderson, L.W.; Kennedy, B.; Jones, F.	2020		Physiotherapy	107		50-57		10.1016/j.physio.2019.06.007		#976	Hurley 2020	Exclusion reason: title & abstract not relevant
Comprehensive geriatric assessment in primary care: a systematic review	Garrard, J.W.; Cox, N.J.; Dodds, R.M.; Roberts, H.C.; Sayer, A.A.	2020		Aging Clin. Exp. Res.	32	2	197-205		10.1007/s40520-019-01183-w		#977	Garrard 2020	Exclusion reason: title & abstract not relevant
Indian society for study of pain, cancer pain special interest group guidelines on palliative care aspects in cancer pain management	Salins, N.; Thota, R.S.; Bhatnagar, S.; Ramanjulu, R.; Ahmed, A.; Jain, P.; Chatterjee, A.; Bhattacharya, D.	2020		Indian J. Palliative Care	26	2	210-214		10.4103/0973-1075.285687		#978	Salins 2020	Exclusion reason: title & abstract not relevant
Pain Assessment for Older Persons in Nursing Home Care: An Evidence-Based Practice Guideline	Sirsch, E.; Lukas, A.; Drebenstedt, C.; Gnass, I.; Laekeman, M.; Kopke, K.; Fischer, T.	2020		J. Am. Med. Dir. Assoc.	21	2	149-163		10.1016/j.jamda.2019.08.002		#979	Sirsch 2020	Exclusion reason: title & abstract not relevant
Developing evidence-based guidance for assessment of suspected infections in care home residents	Hughes, C.; Ellard, D.R.; Campbell, A.; Potter, R.; Shaw, C.; Gardner, E.; Agus, A.; O'Reilly, D.; Underwood, M.; Loeb, M.; Stafford, B.; Tunney, M.	2020		BMC Geriatr.	20	1	2025-11-01		10.1186/s12877-020-1467-6		#980	Hughes 2020	Exclusion reason: title & abstract not relevant
Becoming an enabler of everyday activity: Health professionals in home care services experiences of working with reablement	Liaaen, J.; Vik, K.	2019		Int. J. Older People Nurs.	14	4			10.1111/opn.12270		#981	Liaaen 2019	Exclusion reason: title & abstract not relevant
Exploring healthcare providers' perspectives of the paediatric discharge process in Uganda: A qualitative exploratory study	Nemetchek, B.; Khowaja, A.; Kavuma, A.; Kabajaasi, O.; Olirus Owilli, A.; Ansermino, J.M.; Fowler-Kerry, S.; Jacob, S.T.; Kenya-Mugisha, N.; Kabakyenga, J.; Wiens, M.O.	2019		BMJ Open	9	9			10.1136/bmjopen-2019-029526		#983	Nemetchek 2019	Exclusion reason: title & abstract not relevant
Identifying older people at risk of malnutrition and treatment in the community: prevalence and concurrent validation of the Patients Association Nutrition Checklist with ‚ÄòMUST‚Äô	Murphy, J.L.; Aburrow, A.; Guestini, A.; Brown, R.; Parsons, E.; Wallis, K.	2020		J. Hum. Nutr. Diet.	33	1	31-37		10.1111/jhn.12710		#984	Murphy 2020	Exclusion reason: title & abstract not relevant
Managing Palliative Patients in Inpatient Rehabilitation Through a Short Stay Family Training Program	Smith, S.; Wilson, C.M.; Lipple, C.; Avromov, M.; Maltese, J.; Siwa, E.; Colombo, R.; Seidell, J.W.	2020		Am. J. Hospice Palliative Med.	37	3	172-178		10.1177/1049909119867293		#985	Smith 2020	Exclusion reason: title & abstract not relevant
Corrigendum to ‚ÄúA public healthscape framework for assessing geriatric long-term care public hospitals in South Korea by a Delphi expert consultation‚Äù [Build. Environ. 165 (2019) 1‚Äì13](S0360132319305013)(10.1016/j.buildenv.2019.106291)	Chun, S.; Nam, K.	2020		Build. Environ.	169				10.1016/j.buildenv.2019.106454		#986	Chun 2020	Exclusion reason: title & abstract not relevant
Do Higher Payments Increase Access to Post-Acute Home Health Care for Rural Medicare Beneficiaries?	Loomer, L.; Rahman, M.; Mroz, T.M.; Gozalo, P.L.; Mor, V.	2020		J. Am. Geriatr. Soc.	68	3	663-664		10.1111/jgs.16332		#987	Loomer 2020	Exclusion reason: title & abstract not relevant
DIVERT-Collaboration Action Research and Evaluation (CARE) Trial Protocol: A multiprovincial pragmatic cluster randomised trial of cardiorespiratory management in home care	Costa, A.P.; Schumacher, C.; Jones, A.; Dash, D.; Campbell, G.; Junek, M.; Agarwal, G.; Bell, C.M.; Boscart, V.; Bronskill, S.E.; Feeny, D.; H√©bert, P.C.; Heckman, G.A.; Hirdes, J.P.; Lee, L.; McKelvie, R.S.; Mitchell, L.; Sinha, S.K.; Davis, J.; Priddle, T.; Rose, J.; Gillan, R.; Mills, D.; Haughton, D.	2019		BMJ Open	9	12			10.1136/bmjopen-2019-030301		#988	Costa 2019	Exclusion reason: title & abstract not relevant
COVID-19 in older adults: Clinical, psychosocial, and public health considerations	Mills, J.P.; Kaye, K.S.; Mody, L.	2020		JCI Insight	5	10			10.1172/JCI.INSIGHT.139292		#989	Mills 2020	Exclusion reason: title & abstract not relevant
Troubling Meanings of ‚ÄúFamily‚Äù for Young People Who Have Been in Care: From Policy to Lived Experience	Boddy, J.	2019		J. Fam. Issues	40	16	2239-2263		10.1177/0192513X18808564		#990	Boddy 2019	Exclusion reason: title & abstract not relevant
The Multidimensional Prognostic Index in general practice: One-year follow-up study	Meyer, A.M.; Siri, G.; Becker, I.; Betz, T.; B√∂decker, A.W.; Robertz, J.W.; Krause, O.; Benzing, T.; Pilotto, A.; Polidori, M.C.	2019		Int. J. Clin. Pract.	73	12			10.1111/ijcp.13403		#991	Meyer 2019	Exclusion reason: title & abstract not relevant
Dementia and patient safety in the community: a qualitative study of family carers' protective practices and implications for services	H√§iki√∂, K.; Sagbakken, M.; Rugk√•sa, J.	2019		BMC Health Serv Res	19	1	635		10.1186/s12913-019-4478-2		#992	H√§iki√∂ 2019	Exclusion reason: title & abstract not relevant
Blood collection guidelines for inpatients and outpatients, home-based care and long-term care facilities	Jain, S.; Chraiti, M.-N.; Pittet, D.; Mclaws, M.-L.	2020		J. Hosp. Infect.	104	4	600-602		10.1016/j.jhin.2019.10.017		#993	Jain 2020	Exclusion reason: title & abstract not relevant
A Systematic Approach for Prescribing Posthospitalization Home-Based Physical Activity for Mobility in Older Adults: The PATH Study	Carvalho, L.P.; Kergoat, M.-J.; Bolduc, A.; Aubertin-Leheudre, M.	2019		J. Am. Med. Dir. Assoc.	20	10	1287-1293		10.1016/j.jamda.2019.01.143		#995	Carvalho 2019	Exclusion reason: title & abstract not relevant
The effects of the Maryland Medicaid Health Home Waiver on Emergency Department and inpatient utilization among individuals with serious mental illness	Bandara, S.N.; Kennedy-Hendricks, A.; Stuart, E.A.; Barry, C.L.; Abrams, M.T.; Daumit, G.L.; McGinty, E.E.	2020		Gen. Hosp. Psychiatry	64		99-104		10.1016/j.genhosppsych.2019.12.004		#996	Bandara 2020	Exclusion reason: title & abstract not relevant
Characteristics of occupational therapy and physiotherapy within the context of reablement in Swedish municipalities: A national survey	Zingmark, M.; Evertsson, B.; Haak, M.	2020		Health Soc. Care Community	28	3	1010-1019		10.1111/hsc.12934		#997	Zingmark 2020	Exclusion reason: title & abstract not relevant
Effect of Intensive Interdisciplinary Transitional Care for High-Need, High-Cost Patients on Quality, Outcomes, and Costs: a Quasi-Experimental Study	Bailey, J.E.; Surbhi, S.; Wan, J.Y.; Munshi, K.D.; Waters, T.M.; Binkley, B.L.; Ugwueke, M.O.; Graetz, I.	2019		J. Gen. Intern. Med.	34	9	1815-1824		10.1007/s11606-019-05082-8		#998	Bailey 2019	Exclusion reason: title & abstract not relevant
Reducing Psychotropic Use in Older Non-demented Spanish Care Home Residents: a Before-After Comparison of Three Methods	Petersen, C.L.; Curto, D.; Mishra, M.K.; Cano, P.; Weeks, W.B.	2020		J. Gen. Intern. Med.	35	1	383-385		10.1007/s11606-019-05517-2		#999	Petersen 2020	Exclusion reason: title & abstract not relevant
Protocol for the SAFEST review: The Shock-Absorbing Flooring Effectiveness SysTematic review including older adults and staff in hospitals and care homes	Drahota, A.; Felix, L.M.; Keenan, B.E.; Lachance, C.C.; Laing, A.; MacKey, D.C.; Raftery, J.	2020		BMJ Open	10	2			10.1136/bmjopen-2019-032315		#1000	Drahota 2020	Exclusion reason: title & abstract not relevant
Caring for human trafficking victims: A description and rationale for the Medical Safe Haven model in family medicine residency clinics	Chambers, R.	2019		Int. J. Psychiatry Med.	54	2025-05-04	344-351		10.1177/0091217419860358		#1001	Chambers 2019	Exclusion reason: title & abstract not relevant
Association between comprehensive geriatric assessment and short-term outcomes among older adult patients with stroke: A nationwide retrospective cohort study using propensity score and instrumental variable methods	Hosoi, T.; Yamana, H.; Tamiya, H.; Matsui, H.; Fushimi, K.; Akishita, M.; Yasunaga, H.; Ogawa, S.	2020		EClinicalMedicine	23				10.1016/j.eclinm.2020.100411		#1002	Hosoi 2020	Exclusion reason: title & abstract not relevant
Using the Multidimensional Prognostic Index (MPI) to improve cost-effectiveness of interventions in multimorbid frail older persons: results and final recommendations from the MPI_AGE European Project	Cruz-Jentoft, A.J.; Daragjati, J.; Fratiglioni, L.; Maggi, S.; Mangoni, A.A.; Mattace-Raso, F.; Paccalin, M.; Polidori, M.C.; Topinkova, E.; Ferrucci, L.; Pilotto, A.; Angleman, S.B.; Bureau, M.-L.; Brunet, T.; Cella, A.; Custodero, C.; Custureri, R.; Egberts, A.; Durando, M.; Ferri, A.; Gallina, P.; Hoffmann, D.; Liuu, E.; Madlova, P.; Meyer, A.; Michalkova, H.; Miret-Corchado, C.; Montero-Erras…	2020		Aging Clin. Exp. Res.	32	5	861-868		10.1007/s40520-020-01516-0		#1003	Cruz-Jentoft 2020	Exclusion reason: title & abstract not relevant
Creating conditions for a sense of security during the evenings and nights among older persons receiving home health care in ordinary housing: A participatory appreciative action and reflection study	James, I.; Norell Pejner, M.; Kihlgren, A.	2019		BMC Geriatr.	19	1			10.1186/s12877-019-1372-z		#1004	James 2019	Exclusion reason: title & abstract not relevant
GP home visits: Essential patient care or disposable relic?	Mitchell, S.; Hillman, S.; Rapley, D.; Gray, S.D.P.; Dale, J.	2020		Br. J. Gen. Pract.	70	695	306-307		10.3399/bjgp20X710345		#1005	Mitchell 2020	Exclusion reason: title & abstract not relevant
Biopsychosocial Model of Activating Care for Elderly and Senile Individuals at Home	Ilnitski, A.N.; Prashchayeu, K.I.; Sultanova, S.S.; Liutsko, V.V.; Gorelik, S.G.	2019		Adv. Gerontol.	9	4	472-477		10.1134/S207905701904009X		#1006	Ilnitski 2019	Exclusion reason: title & abstract not relevant
Is homecare management associated with longer latency in preterm premature rupture of membranes?	Guckert, M.; Clouqueur, E.; Drumez, E.; Petit, C.; Houfflin-Debarge, V.; Subtil, D.; Garabedian, C.	2020		Arch. Gynecol. Obstet.	301	1	61-67		10.1007/s00404-019-05363-x		#1007	Guckert 2020	Exclusion reason: title & abstract not relevant
Implementation of a Discharge Education Program to Improve Transitions of Care for Patients at High Risk of Medication Errors	Crannage, A.J.; Hennessey, E.K.; Challen, L.M.; Stevens, A.M.; Berry, T.M.	2020		Ann. Pharmacother.	54	6	561-566		10.1177/1060028019896377		#1008	Crannage 2020	Exclusion reason: title & abstract not relevant
Interest of extrahospital multidisciplinary unit of neuro-psycho-geriatric intervened in nursing home: Analysis of 288 interventions	Buisson, A.; Ojardias, E.; Viceriat, A.; Fakra, √â.; Celarier, T.	2019		Encephale	45	4	327-332		10.1016/j.encep.2018.09.001		#1009	Buisson 2019	Exclusion reason: title & abstract not relevant
Transitional care: Concept analysis using Rodgers‚Äô evolutionary approach	Shahsavari, H.; Zarei, M.; Aliheydari Mamaghani, J.	2019		Int. J. Nurs. Stud.	99				10.1016/j.ijnurstu.2019.103387		#1010	Shahsavari 2019	Exclusion reason: title & abstract not relevant
A modelling-based economic evaluation of primary-care-based fall-risk screening followed by fall-prevention intervention: A cohort-based Markov model stratified by older age groups	Franklin, M.; Hunter, R.M.	2019		Age Ageing	49	1	57-66		10.1093/ageing/afz125		#1011	Franklin 2019	Exclusion reason: title & abstract not relevant
Occupational therapy for older people	Pozzi, C.; Lanzoni, A.; Graff, M.J.L.; Morandi, A.	2020		Occupational Therapy for Older People			1-167		10.1007/978-3-030-35731-3		#1012	Pozzi 2020	Exclusion reason: title & abstract not relevant
Evaluation of Clinical Pharmacist Services in a Transitions of Care Program Provided to Patients at Highest Risk for Readmission	Fennelly, J.E.; Coe, A.B.; Kippes, K.A.; Remington, T.L.; Choe, H.M.	2020		J. Pharm. Pract.	33	3	314-320		10.1177/0897190018806400		#1013	Fennelly 2020	Exclusion reason: title & abstract not relevant
An ecological perspective on implementing environmental control units for veterans with spinal cord injuries and disorders	Martinez, R.N.; Etingen, B.; French, D.D.; Vallette, M.A.; Bidassie, B.; Cozart, H.T.; Weaver, F.M.	2020		Disabil. Rehabil. Assistive Technol.	15	1	67-75		10.1080/17483107.2018.1527956		#1014	Martinez 2020	Exclusion reason: title & abstract not relevant
From the hospital bed to the laptop at home: Effects of a blended self-regulated learning intervention	Azevedo, R.; Ros√°rio, P.; Martins, J.; Rosendo, D.; Fern√°ndez, P.; N√∫√±ez, J.C.; Magalh√£es, P.	2019		Int. J. Environ. Res. Public Health	16	23			10.3390/ijerph16234802		#1015	Azevedo 2019	Exclusion reason: title & abstract not relevant
Minimally supervised home-based resistance training and muscle function in older adults: A meta-analysis	Kis, O.; Buch, A.; Stern, N.; Moran, D.S.	2019		Arch. Gerontol. Geriatr.	84				10.1016/j.archger.2019.103909		#1016	Kis 2019	Exclusion reason: title & abstract not relevant
Inpatient Ordering of Home Hydroxyurea by Residents for Hospitalized Patients with Sickle Cell Disease	Shaw, R.; Kappa, S.; Nickel, R.S.	2020		J. Pediatr. Hematol. Oncol.	42	1	e38-e41		10.1097/MPH.0000000000001638		#1017	Shaw 2020	Exclusion reason: title & abstract not relevant
The holistic assessment and care planning in partnership intervention study (HAPPI): A protocol for a feasibility, cluster randomized controlled trial	Lyndon, H.; Latour, J.M.; Marsden, J.; Campbell, S.; Stevens, K.; Kent, B.	2019		J. Adv. Nurs.	75	11	3078-3087		10.1111/jan.14106		#1018	Lyndon 2019	Exclusion reason: title & abstract not relevant
Responding to needs of residents in long term care in ireland	Martin, A.; Boyle, N.; Cooke, J.; Kennelly, S.P.; Martin, R.; Mulroy, M.; O‚Äôconnor, M.; O'keeffe, S.; O‚Äôneill, D.	2020		Ir. Med. J.	113	9	2025-07-01				#1019	Martin 2020	Exclusion reason: title & abstract not relevant
Effect of intervention by hospital pharmacists on the number of drugs for at-home patients	Takizawa, Y.; Nishizawa, S.; Hayashi, H.; Kai, J.; Kobayashi, A.; Sugiyama, T.	2020		Jpn. Pharmacol. Ther.	48	1	25-29				#1020	Takizawa 2020	Exclusion reason: title & abstract not relevant
Systematic symptom and problem assessment at admission to the palliative care ward - Perspectives and prognostic impacts	Coym, A.; Ullrich, A.; Hackspiel, L.K.; Ahrenholz, M.; Bokemeyer, C.; Oechsle, K.	2020		BMC Palliative Care	19	1			10.1186/s12904-020-00576-3		#1021	Coym 2020	Exclusion reason: title & abstract not relevant
Identifying a clinical decision tool to predict discharge disposition following operative treatment of hip fractures in the United States	Sivasundaram, L.; Tanenbaum, J.E.; Mengers, S.R.; Trivedi, N.N.; Su, C.A.; Salata, M.J.; Ochenjele, G.; Voos, J.E.; Wetzel, R.J.	2020		Injury	51	4	1015-1020		10.1016/j.injury.2020.02.108		#1022	Sivasundaram 2020	Exclusion reason: title & abstract not relevant
Point-of-care ultrasound in internal medicine: A position paper by the ultrasound working group of the European federation of internal medicine	Torres-Macho, J.; Aro, T.; Bruckner, I.; Cogliati, C.; Gilja, O.H.; Gurghean, A.; Karlafti, E.; Krsek, M.; Monhart, Z.; M√ºller-Marbach, A.; Neves, J.; Sabio, R.; Serra, C.; Smallwood, N.; Tana, C.; Uyaroƒülu, O.A.; Von Wowern, F.; Bosch, F.H.	2020		Eur. J. Intern. Med.	73		67-71		10.1016/j.ejim.2019.11.016		#1023	Torres-Macho 2020	Exclusion reason: title & abstract not relevant
Housing Plus Services, IADL Impairment, and Healthcare Expenditures: Evidence From the Medicare Current Beneficiaries Survey	Akincigil, A.; Greenfield, E.A.	2020		Gerontologist	60	1	22-31		10.1093/geront/gny181		#1024	Akincigil 2020	Exclusion reason: title & abstract not relevant
Music Playlists for People with Dementia: Trialing A Guide for Caregivers	Garrido, S.; Dunne, L.; Stevens, C.J.; Chang, E.; Clements-Cortes, A.	2020		J. Alzheimer's Dis.	77	1	219-226		10.3233/JAD-200457		#1025	Garrido 2020	Exclusion reason: title & abstract not relevant
Suitable Use of Injectable Agents to Overcome Hypoglycemia Risk, Barriers, and Clinical Inertia in Community-Dwelling Older Adults with Type 2 Diabetes Mellitus	Valencia, W.M.; Florez, H.J.; Palacio, A.M.	2019		Drugs Aging	36	12	1083-1096		10.1007/s40266-019-00706-4		#1026	Valencia 2019	Exclusion reason: title & abstract not relevant
Effectiveness of home hospice care: a nationwide prospective observational study	Ahn, E.; Song, I.G.; Choi, J.Y.; Jho, H.J.; Park, I.; Sung, S.; Shin, S.; Park, S.J.; Nam, E.J.; Jeong, S.H.; Chang, Y.J.	2020		Supportive Care Cancer	28	6	2713-2719		10.1007/s00520-019-05091-7		#1029	Ahn 2020	Exclusion reason: title & abstract not relevant
Ankle Home Stay Programme:- A review of ankle fracture management and costs at a busy district general hospital	Khakha, R.; Berber, O.; Patel, A.; Kurar, L.; James, L.	2020		Ann. Med. Surg.	50		2025-09-06		10.1016/j.amsu.2019.07.020		#1030	Khakha 2020	Exclusion reason: title & abstract not relevant
Initiating telephone follow up after hospital discharge from an inpatient psychiatric setting to reduce recidivism	Adams, H.S.; Staten, R.R.; Coty, M.-B.	2020		J. Psychosocial Nurs. Ment. Health Serv.	58	5	25-31		10.3928/02793695-20200221-01		#1031	Adams 2020	Exclusion reason: title & abstract not relevant
Multicentre descriptive cross-sectional study of Japanese home visit patients: reasons for encounter, health problems and multimorbidity	Kaneko, M.; Van Boven, K.; Takayanagi, H.; Kusaba, T.; Yamada, T.; Matsushima, M.	2020		Fam Pract	37	2	227-233		10.1093/fampra/cmz056		#1032	Kaneko 2020	Exclusion reason: title & abstract not relevant
Home Visits Improve Attitudes and Self-Efficacy: A Longitudinal Curriculum for Residents	Goroncy, A.; Makaroff, K.; Trybula, M.; Regan, S.; Pallerla, H.; Goodnow, K.; Schlaudecker, J.	2020		J. Am. Geriatr. Soc.	68	4	852-858		10.1111/jgs.16390		#1033	Goroncy 2020	Exclusion reason: title & abstract not relevant
Medication Reconciliation: An Educational Module	Lester, P.E.; Sahansra, S.; Shen, M.; Becker, M.; Islam, S.	2019		MedEdPORTAL	15		10852		10.15766/mep_2374-8265.10852		#1034	Lester 2019	Exclusion reason: title & abstract not relevant
Post-Acute Care Toolkit: An Introduction to a Comprehensive Guide on Post-Acute Care Regulations	Worsowicz, G.M.; Singh, R.	2019		PM R	11	9	1013-1019		10.1002/pmrj.12201		#1035	Worsowicz 2019	Exclusion reason: title & abstract not relevant
An evaluation of the cost-effectiveness of the different palliative care models available to cancer patients in Turkey	Saygili, M.; √áelik, Y.	2019		Eur. J. Cancer Care	28	5			10.1111/ecc.13110		#1036	Saygili 2019	Exclusion reason: title & abstract not relevant
Acute pediatric home hospital care	Pian, J.; Klig, J.E.	2020		Pediatrics	145	6			10.1542/peds.2019-0074		#1037	Pian 2020	Exclusion reason: title & abstract not relevant
Snapshot of proton pump inhibitors prescriptions in a tertiary care hospital in Switzerland: less is more?	Lenoir, C.; El Biali, M.; Luthy, C.; Grosgurin, O.; Desmeules, J.A.; Rollason, V.	2019		Int. J. Clin. Pharm.	41	6	1634-1641		10.1007/s11096-019-00929-w		#1039	Lenoir 2019	Exclusion reason: title & abstract not relevant
Big data analytics and sensor-enhanced activity management to improve effectiveness and efficiency of outpatient medical rehabilitation	Jones, M.; Collier, G.; Reinkensmeyer, D.J.; Deruyter, F.; Dzivak, J.; Zondervan, D.; Morris, J.	2020		Int. J. Environ. Res. Public Health	17	3			10.3390/ijerph17030748		#1040	Jones 2020	Exclusion reason: title & abstract not relevant
Family conferences and shared prioritisation to improve patient safety in the frail elderly (COFRAIL): Study protocol of a cluster randomised intervention trial in primary care	Mortsiefer, A.; Wilm, S.; Santos, S.; L√∂scher, S.; Wollny, A.; Drewelow, E.; Ritzke, M.; Th√ºrmann, P.; Mann, N.-K.; Meyer, G.; Abraham, J.; Icks, A.; Montalbo, J.; Wiese, B.; Altiner, A.; Bensch, J.; Lemke, M.; Wiegelmann, H.; Van Den Akker, M.; Ostgathe, C.; Kalitzkus, V.; Schmiedl, S.; Bencheva, V.; Fleischer, S.; Vomhof, M.	2020		Trials	21	1			10.1186/s13063-020-4182-x		#1041	Mortsiefer 2020	Exclusion reason: title & abstract not relevant
Aged care in Australia falls short		2019		Lancet	394	10210	1686		10.1016/S0140-6736(19)32719-9		#1042		Exclusion reason: title & abstract not relevant
Care trajectories of chronically ill older adult patients discharged from hospital: A quantitative cross-sectional study using health insurance claims data	De Man, Y.; Atsma, F.; Jonkers, W.; De Rooij, S.E.J.A.; Westert, G.P.; Jeurissen, P.P.T.; Groenewoud, A.S.	2019		BMC Geriatr.	19	1			10.1186/s12877-019-1302-0		#1043	DeMan 2019	Exclusion reason: title & abstract not relevant
The emergency care model: A new paradigm for skilled nursing facilities	Brickman, K.R.; Silvestri, J.A.	2020		Geriatr. Nurs.	41	3	242-247		10.1016/j.gerinurse.2019.10.004		#1044	Brickman 2020	Exclusion reason: title & abstract not relevant
Management of obstetrics and gynaecological patients with COVID-19	Franchi, M.; Bosco, M.; Garzon, S.; Lagan√†, A.S.; Cromi, A.; Barbieri, B.; Raffaelli, R.; Tacconelli, E.; Scambia, G.; Ghezzi, F.	2020		Ital. J. Gynaecol. Obstet.	32	1	2019-06-01		10.36129/jog.32.01.01		#1045	Franchi 2020	Exclusion reason: title & abstract not relevant
Reducing Barriers to Mental Health Care: Bringing Evidence-Based Psychotherapy Home	Borson, S.; Korpak, A.; Carbajal-Madrid, P.; Likar, D.; Brown, G.A.; Batra, R.	2019		J. Am. Geriatr. Soc.	67	10	2174-2179		10.1111/jgs.16088		#1046	Borson 2019	Exclusion reason: title & abstract not relevant
Social care for older people‚Äìa blind spot in the Norwegian care system	Sch√∂nfelder, W.; Eggeb√∏, H.; Munkejord, M.C.	2020		Soc. Work Health Care	59	2025-10-09	631-649		10.1080/00981389.2020.1847747		#1047	Sch√∂nfelder 2020	Exclusion reason: title & abstract not relevant
Optimisation of vitamin d status for enhanced immuno-protection against covid-19	McCartney, D.M.; Byrne, D.G.	2020		Ir. Med. J.	113	4					#1048	McCartney 2020	Exclusion reason: title & abstract not relevant
Changes in German Mental Health Care by Implementing a Global Treatment Budget‚ÄîA Mixed-Method Process Evaluation Study	Schwarz, J.; Galbusera, L.; Bechdolf, A.; Birker, T.; Deister, A.; Duve, A.; Heiser, P.; Hojes, K.; Indefrey, S.; Johne, J.; Rehr, B.; Rout, S.; Scherk, H.; Schulz-Du Bois, A.; Wilms, B.; Zedlick, D.; Zeipert, M.; Heinze, M.; von Peter, S.	2020		Front. Psychiatry	11				10.3389/fpsyt.2020.00426		#1049	Schwarz 2020	Exclusion reason: title & abstract not relevant
Impacts of robot implementation on care personnel and clients in elderly-care institutions	Melkas, H.; Hennala, L.; Pekkarinen, S.; Kyrki, V.	2020		Int. J. Med. Informatics	134				10.1016/j.ijmedinf.2019.104041		#1050	Melkas 2020	Exclusion reason: title & abstract not relevant
Availability of home palliative care services and dying at home in conditions needing palliative care: A population-based death certificate study	Nakanishi, M.; Ogawa, A.; Nishida, A.	2020		Palliative Med.	34	4	504-512		10.1177/0269216319896517		#1051	Nakanishi 2020	Exclusion reason: title & abstract not relevant
Multicentre study of pressure ulcer point prevalence in a Portuguese region	Lopes, T.S.; Videira, L.M.M.D.S.; Saraiva, D.M.R.F.; Agostinho, E.S.; Bandarra, A.J.F.	2020		J. Tissue Viability	29	1	2018-12-01		10.1016/j.jtv.2019.11.002		#1052	Lopes 2020	Exclusion reason: title & abstract not relevant
Implementation of palliative care consult Service in Hungary-integration barriers and facilitators	Zempl√©nyi, A.T.; Csik√≥s, √Å.; Csan√°di, M.; M√∂lken, M.R.-V.; Hernandez, C.; Pitter, J.G.; Czypionka, T.; Kraus, M.; Kal√≥, Z.	2020		BMC Palliative Care	19	1			10.1186/s12904-020-00541-0		#1053	Zempl√©nyi 2020	Exclusion reason: title & abstract not relevant
Reducing hospitalizations: Institution of outpatient infusional EPOCH-based chemotherapy at a safety net hospital	Keshvani, N.; Hon, M.; Gupta, A.; Brown, T.J.; Roy, L.; Marley, E.; Lindsey, S.; Johnson, D.H.; Sadeghi, N.; Li, H.C.	2019		J. Oncol. Pract.	15	8	E644-E651		10.1200/JOP.18.00738		#1054	Keshvani 2019	Exclusion reason: title & abstract not relevant
The exponential phase of the covid-19 pandemic in central Italy: An integrated care pathway	Capalbo, C.; Aceti, A.; Simmaco, M.; Bonfini, R.; Rocco, M.; Ricci, A.; Napoli, C.; Alfonsi, V.; Teggi, A.; Orsi, G.B.; Borro, M.; Santino, I.; Preissner, R.; Marchetti, P.; Marcolongo, A.; Anibaldi, P.	2020		Int. J. Environ. Res. Public Health	17	11			10.3390/ijerph17113792		#1055	Capalbo 2020	Exclusion reason: title & abstract not relevant
Ambient intelligence: Placement of Kinect sensors in the home of older adults with visual disabilities	Kim, H.N.	2020		Technol. Disabil.	32	4	271-283		10.3233/TAD-200287		#1056	Kim 2020	Exclusion reason: title & abstract not relevant
A screen-based simulation training program to improve palliative care of people with advanced dementia living in residential aged care facilities and reduce hospital transfers: Study protocol for the IMproving Palliative care Education and Training Using	Tropea, J.; Johnson, C.E.; Nestel, D.; Paul, S.K.; Brand, C.A.; Hutchinson, A.F.; Bicknell, R.; Lim, W.K.	2019		BMC Palliative Care	18	1			10.1186/s12904-019-0474-x		#1057	Tropea 2019	Exclusion reason: title & abstract not relevant
Healthcare professionals' experiences of providing individualized nutritional care for Older People in hospital and home care: A qualitative study	Hestevik, C.H.; Molin, M.; Debesay, J.; Bergland, A.; Bye, A.	2019		BMC Geriatr.	19	1			10.1186/s12877-019-1339-0		#1058	Hestevik 2019	Exclusion reason: title & abstract not relevant
Improving transitions in care for children with complex and medically fragile needs: A mixed methods study	Curran, J.A.; Breneol, S.; Vine, J.	2020		BMC Pediatr.	20	1			10.1186/s12887-020-02117-6		#1059	Curran 2020	Exclusion reason: title & abstract not relevant
Opening the door to an alternative teaching strategy for home health clinical	Hunt, C.W.; Yordy, M.	2020		J. Nurs. Educ.	59	2	97-100		10.3928/01484834-20200122-08		#1060	Hunt 2020	Exclusion reason: title & abstract not relevant
Transition Home: Safe Plan of Care for Infants with a History of Neonatal Abstinence Syndrome	Bordelon, C.; Wood, T.; Johnson, M.; Fogger, S.	2020		J. Addict. Nurs.	31	1	60-65		10.1097/JAN.0000000000000325		#1062	Bordelon 2020	Exclusion reason: title & abstract not relevant
Gender Disparities in Cardiac Rehabilitation Among Older Women: Key Opportunities to Improve Care	Yoo, B.W.; Wenger, N.K.	2019		Clin. Geriatr. Med.	35	4	587-594		10.1016/j.cger.2019.07.012		#1063	Yoo 2019	Exclusion reason: title & abstract not relevant
Reply: Home-Based Cardiac Rehabilitation: More Wish Than Certainty	Taylor, R.S.; Dalal, H.	2020		JACC Heart Fail.	8	4	343-344		10.1016/j.jchf.2020.01.009		#1064	Taylor 2020	Exclusion reason: title & abstract not relevant
Evaluation of Tailored Falls Education on Older Adults' Behavior Following Hospitalization	Naseri, C.; McPhail, S.M.; Haines, T.P.; Morris, M.E.; Etherton-Beer, C.; Shorr, R.; Flicker, L.; Bulsara, M.; Netto, J.; Lee, D.-C.A.; Francis-Coad, J.; Waldron, N.; Boudville, A.; Hill, A.-M.	2019		J. Am. Geriatr. Soc.	67	11	2274-2281		10.1111/jgs.16053		#1065	Naseri 2019	Exclusion reason: title & abstract not relevant
Rehabbed to Death Reframed: In Response to ‚ÄúRehabbed to Death: Breaking the Cycle‚Äù	Ouslander, J.G.; Grabowski, D.C.	2019		J. Am. Geriatr. Soc.	67	11	2225-2228		10.1111/jgs.16127		#1066	Ouslander 2019	Exclusion reason: title & abstract not relevant
Investigating the effectiveness of care delivery at an acute geriatric community hospital for older adults in the Netherlands: A protocol for a prospective controlled observational study	Ribbink, M.E.; MacNeil-Vroomen, J.L.; Van Seben, R.; Oudejans, I.; Buurman, B.M.	2020		BMJ Open	10	3			10.1136/bmjopen-2019-033802		#1067	Ribbink 2020	Exclusion reason: title & abstract not relevant
Real-life implementation of guidelines on the hospital-to-home transition for older patients: A cohort study in general practice	Hurtaud, A.; Lallier, F.; Heidet, M.; Arnoult, C.; Dram√©, M.; Canou√Ø-Poitrine, F.	2019		Age Ageing	49	1	46-51		10.1093/ageing/afz143		#1068	Hurtaud 2019	Exclusion reason: title & abstract not relevant
Risk adapted management of acute pulmonary embolism in women	Porres-Aguilar, M.; Jim√©nez, D.	2019		Thromb. Res.	181		S29-S32		10.1016/S0049-3848(19)30363-9		#1070	Porres-Aguilar 2019	Exclusion reason: title & abstract not relevant
The effect of a residential care pharmacist on medication administration practices in aged care: A controlled trial	McDerby, N.; Kosari, S.; Bail, K.; Shield, A.; Peterson, G.; Naunton, M.	2019		J. Clin. Pharm. Ther.	44	4	595-602		10.1111/jcpt.12822		#1071	McDerby 2019	Exclusion reason: title & abstract not relevant
The feasibility and usability of a mobile application for performing home evaluations	Tsai, C.-Y.; Miller, A.S.; Huang, V.; Escalon, M.X.; Bryce, T.N.	2019		Spinal Cord Ser. Cases	5	1			10.1038/s41394-019-0219-3		#1072	Tsai 2019	Exclusion reason: title & abstract not relevant
Letting Kids Be Kids: A Quality Improvement Project to Deliver Supportive Care at Home After High-Dose Methotrexate in Pediatric Patients With Acute Lymphoblastic Leukemia	Ranney, L.; Hooke, M.C.; Robbins, K.	2020		J. Pediatr. Oncol. Nurs.	37	3	212-220		10.1177/1043454220907549		#1073	Ranney 2020	Exclusion reason: title & abstract not relevant
National early warning scores in care homes: Do policy imperatives reflect a genuine need?	Hodge, S.; Thompson, C.; Gordon, A.L.	2019		Age Ageing	49	1	2025-06-05		10.1093/ageing/afz149		#1074	Hodge 2019	Exclusion reason: title & abstract not relevant
The interRAI Suite of Mental Health Assessment Instruments: An Integrated System for the Continuum of Care	Hirdes, J.P.; van Everdingen, C.; Ferris, J.; Franco-Martin, M.; Fries, B.E.; Heikkil√§, J.; Hirdes, A.; Hoffman, R.; James, M.L.; Martin, L.; Perlman, C.M.; Rabinowitz, T.; Stewart, S.L.; Van Audenhove, C.	2020		Front. Psychiatry	10				10.3389/fpsyt.2019.00926		#1075	Hirdes 2020	Exclusion reason: title & abstract not relevant
Variation in rehabilitation setting after uncomplicated total knee or hip arthroplasty: A call for evidence-based guidelines	Naylor, J.M.; Hart, A.; Harris, I.A.; Lewin, A.M.	2019		BMC Musculoskelet. Disord.	20	1			10.1186/s12891-019-2570-8		#1076	Naylor 2019	Exclusion reason: title & abstract not relevant
Energy and protein intake in 330 geriatric orthopaedic patients: Are the current nutrition guidelines applicable?	Rosenberger, C.; Rechsteiner, M.; Dietsche, R.; Breidert, M.	2019		Clin. Nutr. ESPEN	29		86-91		10.1016/j.clnesp.2018.11.016		#1077	Rosenberger 2019	Exclusion reason: title & abstract not relevant
A Home-Based Older Person Upstreaming Prevention Physical Therapy (HOP-UP-PT) Program Utilizing Community Partnership Referrals	Wilson, C.M.; Arena, S.K.; Adcock, K.; Colling, D.	2019		Home Healthc. Now	37	2	88-96		10.1097/NHH.0000000000000716		#1078	Wilson 2019	Exclusion reason: title & abstract not relevant
Patient readiness for hospital discharge and its relationship to discharge preparation and structural factors: A cross-sectional study	Mabire, C.; Bachnick, S.; Ausserhofer, D.; Simon, M.	2019		Int. J. Nurs. Stud.	90		13-20		10.1016/j.ijnurstu.2018.09.016		#1079	Mabire 2019	Exclusion reason: title & abstract not relevant
Do we know how scabies outbreaks in residential and nursing care homes for the elderly should be managed? A systematic review of interventions using a novel approach to assess evidence quality	Morrison, E.J.; Middleton, J.; Lanza, S.; Cowen, J.E.; Hewitt, K.; Walker, S.L.; Nicholls, M.; Rajan-Iyer, J.; Fletcher, J.; Cassell, J.A.	2019		Epidemiol. Infect.	147				10.1017/S0950268819001249		#1080	Morrison 2019	Exclusion reason: title & abstract not relevant
Activities of Daily Living of Home Healthcare Patients	Osakwe, Z.T.; Larson, E.; Andrews, H.; Shang, J.	2019		Home Healthc. Now	37	3	165-173		10.1097/NHH.0000000000000736		#1081	Osakwe 2019	Exclusion reason: title & abstract not relevant
A comparison of the nurse‚Äìpatient interaction criteria among geriatric clients in home health care and community settings: a trade-off analysis	de Guzman, A.B.; Jaurigue, K.A.M.; Jimenez, A.A.B.	2019		Educ. Gerontol.	45	3	176-190		10.1080/03601277.2019.1594039		#1082	deGuzman 2019	Exclusion reason: title & abstract not relevant
Impact of palliative home care support on the quality and costs of care at the end of life: A population-level matched cohort study	Maetens, A.; Beernaert, K.; De Schreye, R.; Faes, K.; Annemans, L.; Pardon, K.; Deliens, L.; Cohen, J.	2019		BMJ Open	9	1			10.1136/bmjopen-2018-025180		#1083	Maetens 2019	Exclusion reason: title & abstract not relevant
A pragmatic randomised controlled trial (RCT) and realist evaluation of the interdisciplinary home-bAsed Reablement program (I-HARP) for improving functional independence of community dwelling older people with dementia: An effectiveness-implementation hy	Jeon, Y.-H.; Simpson, J.M.; Low, L.-F.; Woods, R.; Norman, R.; Mowszowski, L.; Clemson, L.; Naismith, S.L.; Brodaty, H.; Hilmer, S.; Amberber, A.M.; Gitlin, L.N.; Szanton, S.	2019		BMC Geriatr.	19	1			10.1186/s12877-019-1216-x		#1084	Jeon 2019	Exclusion reason: title & abstract not relevant
Implementation of the integrated palliative care outcome scale in acute care settings-a feasibility study	Lind, S.; Sandberg, J.; Brytting, T.; F√ºrst, C.J.; Wallin, L.	2018		Palliative Supportive Care	16	6	698-705		10.1017/S1478951517001158		#1085	Lind 2018	Exclusion reason: title & abstract not relevant
Evidence-based intervention to reduce avoidable hospital admissions in care home residents (the Better Health in Residents in Care Homes (BHiRCH) study): Protocol for a pilot cluster randomised trial	Sampson, E.L.; Feast, A.; Blighe, A.; Froggatt, K.; Hunter, R.; Marston, L.; McCormack, B.; Nurock, S.; Panca, M.; Powell, C.; Rait, G.; Robinson, L.; Woodward-Carlton, B.; Young, J.; Downs, M.	2019		BMJ Open	9	5			10.1136/bmjopen-2018-026510		#1086	Sampson 2019	Exclusion reason: title & abstract not relevant
The Status of Older Adult Care in Contemporary Ghana: A Profile of Some Emerging Issues	Dovie, D.A.	2019		Front. sociol.	4				10.3389/fsoc.2019.00025		#1087	Dovie 2019	Exclusion reason: title & abstract not relevant
Improving transitional care: The role of handoffs and discharge checklists in hematologic malignancies	Prince, M.; Allen, D.; Chittenden, S.; Misuraca, J.; Hockenberry, M.J.	2019		Clin. J. Oncol. Nurs.	23	1	36-42		10.1188/19.CJON.36-42		#1088	Prince 2019	Exclusion reason: title & abstract not relevant
2018 Infectious diseases society of America clinical practice guideline for the management of outpatient parenteral antimicrobial therapy	Norris, A.H.; Shrestha, N.K.; Allison, G.M.; Keller, S.C.; Bhavan, K.P.; Zurlo, J.J.; Hersh, A.L.; Gorski, L.A.; Bosso, J.A.; Rathore, M.H.; Arrieta, A.; Petrak, R.M.; Shah, A.; Brown, R.B.; Knight, S.L.; Umscheid, C.A.	2019		Clin. Infect. Dis.	68	1	E1-E35		10.1093/cid/ciy745		#1089	Norris 2019	Exclusion reason: title & abstract not relevant
Effects of preventive home visits on health-related quality-of-life and mortality in home-dwelling older adults	Liimatta, H.; Lampela, P.; Laitinen-Parkkonen, P.; Pitkala, K.H.	2019		Scand. J. Prim. Health Care	37	1	90-97		10.1080/02813432.2019.1569372		#1090	Liimatta 2019	Exclusion reason: title & abstract not relevant
Prevalence and Diagnosis of Sarcopenia in Residential Facilities: A Systematic Review	Rodr√≠guez-Rej√≥n, A.I.; Ruiz-L√≥pez, M.D.; Wanden-Berghe, C.; Artacho, R.	2019		Adv. Nutr.	10	1	51-58		10.1093/advances/nmy058		#1091	Rodr√≠guez-Rej√≥n 2019	Exclusion reason: title & abstract not relevant
Patient-centered medical homes in community oncology practices: Changes in spending and care quality associated with the COME HOME experience	Waters, T.M.; Kaplan, C.M.; Graetz, I.; Price, M.M.; Stevens, L.A.; McAneny, B.L.	2019		J. Oncol. Pract.	15	1	E56-E64		10.1200/JOP.18.00479		#1093	Waters 2019	Exclusion reason: title & abstract not relevant
The outcomes of long term home enteral nutrition (HEN) in older patients with severe dementia	Orlandoni, P.; Peladic, N.J.; Di Rosa, M.; Venturini, C.; Fagnani, D.; Sparvoli, D.; Giorgini, N.; Basile, R.; Cola, C.	2019		Clin. Nutr.	38	4	1871-1876		10.1016/j.clnu.2018.07.010		#1094	Orlandoni 2019	Exclusion reason: title & abstract not relevant
Toward Common Data Elements for International Research in Long-term Care Homes: Advancing Person-Centered Care	Corazzini, K.N.; Anderson, R.A.; Bowers, B.J.; Chu, C.H.; Edvardsson, D.; Fagertun, A.; Gordon, A.L.; Leung, A.Y.M.; McGilton, K.S.; Meyer, J.E.; Siegel, E.O.; Thompson, R.; Wang, J.; Wei, S.; Wu, B.; Lepore, M.J.	2019		J. Am. Med. Dir. Assoc.	20	5	598-603		10.1016/j.jamda.2019.01.123		#1095	Corazzini 2019	Exclusion reason: title & abstract not relevant
Efficacy of interventions led by staff with geriatrics expertise in reducing hospitalisation in nursing home residents: A systematic review	Santosaputri, E.; Laver, K.; To, T.	2019		Australas. J. Ageing	38	1	2014-05-01		10.1111/ajag.12593		#1096	Santosaputri 2019	Exclusion reason: title & abstract not relevant
Deep venous thrombosis: Home vs. inpatient treatment	O‚Äôconnor, C.; Saguil, A.	2018		Am. Fam. Phys.	98	11	642-643				#1098	O‚Äôconnor 2018	Exclusion reason: title & abstract not relevant
Housing design and community care: How home modifications reduce care needs of older people and people with disability	Carnemolla, P.; Bridge, C.	2019		Int. J. Environ. Res. Public Health	16	11			10.3390/ijerph16111951		#1100	Carnemolla 2019	Exclusion reason: title & abstract not relevant
Implementation and initial outcomes of a spinal cord injury home care program at a large veterans affairs medical center	Sippel, J.L.; Bozeman, S.M.; Bradshaw, L.; Cipher, D.J.; McCarthy, M.; Wickremasinghe, I.M.	2019		J. Spinal Cord Med.	42	2	155-162		10.1080/10790268.2018.1485311		#1101	Sippel 2019	Exclusion reason: title & abstract not relevant
A large-scale advanced illness intervention informs medicare‚Äôs new serious illness payment model	Stuart, B.; Mahler, E.; Koomson, P.	2019		Health Aff.	38	6	950-956		10.1377/hlthaff.2018.05517		#1102	Stuart 2019	Exclusion reason: title & abstract not relevant
Refreshing the Patient‚Äôs medical home new vision for providing exceptional care in family practice	Lemire, F.	2019		Can. Fam. Phys.	65	2	152				#1103	Lemire 2019	Exclusion reason: title & abstract not relevant
OPPORTUNITY LOSS ANALYSIS OF DISCHARGE AGAINST MEDICAL ADVICE (DAMA) AT INPATIENT UNIT OF TYPE A HOSPITAL IN SURABAYA	Prakoso, S.; Bilqis, N.	2019		Indones. J. Health. Adm.	7	1	66-72		10.20473/jaki.v7i1.2019.66-72		#1104	Prakoso 2019	Exclusion reason: title & abstract not relevant
Quality and Safety in Aged Care Virtual Issue: What Australian research published in the Australasian Journal on Ageing tells¬†us	Wells, Y.; Brooke, E.; Solly, K.N.	2019		Australas. J. Ageing	38	1	E1-E6		10.1111/ajag.12638		#1105	Wells 2019	Exclusion reason: title & abstract not relevant
Palliative care for the oldest old: Recommendations from the first Italian consensus conference	Zanetti, E.S.; Guerrini, G.B.; Chiesa, D.; Bellandi, D.; Bertelli, C.; Carabellese, C.; Di Meo, S.; Lora Aprile, P.; Massarelli, G.F.; Nicoli, F.; Ponton, P.; Sperotto, S.; Zaninetta, G.; Lonati, F.	2019		J. Gerontology Geriatrics	67	4	220-234				#1106	Zanetti 2019	Exclusion reason: title & abstract not relevant
Patient-reported experiences of patient safety incidents need to be utilized more systematically in promoting safe care	Sahlstr√∂m, M.; Partanen, P.; Turunen, H.	2018		Int. J. Qual. Health Care	30	10	778-785		10.1093/intqhc/mzy074		#1107	Sahlstr√∂m 2018	Exclusion reason: title & abstract not relevant
Comparison of Sex-Based Differences in Home or Nonhome Discharge Utilization of Rehabilitative Services and Outcomes Following Transcatheter Aortic Valve Implantation in the United States	Shah, R.M.; Hirji, S.A.; Jolissaint, J.S.; Lander, H.L.; Shah, P.B.; Pelletier, M.P.; Sobieszczyk, P.S.; Berry, N.C.; Shook, D.C.; Nyman, C.B.; Bhatt, D.L.; Body, S.; Kaneko, T.	2019		Am. J. Cardiol.	123	12	1983-1991		10.1016/j.amjcard.2019.03.008		#1108	Shah 2019	Exclusion reason: title & abstract not relevant
Assumptions of good practices in home care for the elderly: a systematic review	Rodrigues, R.A.P.; de Assis Bueno, A.; Casemiro, F.G.; da Cunha, A.N.; de Carvalho, L.P.N.; Almeida, V.C.; Dos Reis, N.A.; Seredynskyj, F.L.	2019		Rev Bras Enferm	72		302-310		10.1590/0034-7167-2018-0445		#1109	Rodrigues 2019	Exclusion reason: title & abstract not relevant
Successful outcome of disseminated mucormycosis in a 3-year-old child suffering from acute leukaemia: The role of isavuconazole? A case report	Cornu, M.; Bruno, B.; Loridant, S.; Navarin, P.; Fran√ßois, N.; Lanternier, F.; Amzallag-Bellenger, E.; Dubos, F.; Mazingue, F.; Sendid, B.	2018		BMC Pharmacol. Toxicol.	19	1			10.1186/s40360-018-0273-7		#1110	Cornu 2018	Exclusion reason: title & abstract not relevant
Frailty	B√ºla, C.J.; Perez, M.S.; Bagnoud, L.S.	2019		Prim. Care Mental Health in Older People: A Global Perspective			31-44		10.1007/9783030108144-4		#1111	B√ºla 2019	Exclusion reason: title & abstract not relevant
Association of Medicaid Expansion Policy with Outcomes in Homeless Patients Requiring Emergency General Surgery	Manzano-Nunez, R.; Zogg, C.K.; Bhulani, N.; McCarty, J.C.; Herrera-Escobar, J.P.; Lu, K.; Andriotti, T.; Uribe-Leitz, T.; de Jager, E.; Jarman, M.P.; Haider, A.H.; Ortega, G.	2019		World J. Surg.	43	6	1483-1489		10.1007/s00268-019-04932-0		#1112	Manzano-Nunez 2019	Exclusion reason: title & abstract not relevant
Consensus-Based Recommendations for an Adequate Workforce to Care for People with Serious Illness	Spetz, J.; Dudley, N.	2019		J. Am. Geriatr. Soc.	67	S2	S392-S399		10.1111/jgs.15938		#1113	Spetz 2019	Exclusion reason: title & abstract not relevant
Interprofessional nutrition management ‚Äì implementation and evaluation of a course for medical and nursing students using research-based learning method	Wesselborg, B.; Hoenen, M.; Adam-Paffrath, R.; Kuske, S.; Schendel, L.; Gr√ºnewald, M.; Wilm, S.; Rotthoff, T.	2019		GMS J. Med. Edu.	36	6			10.3205/zma001276		#1115	Wesselborg 2019	Exclusion reason: title & abstract not relevant
Dietary intake and associated factors in long-term care homes in Southeast Spain	Rodr√≠guez-Rej√≥n, A.I.; Ruiz-L√≥pez, M.D.; Artacho, R.	2019		Nutrients	11	2			10.3390/nu11020266		#1116	Rodr√≠guez-Rej√≥n 2019	Exclusion reason: title & abstract not relevant
Acute colonic diverticulitis: Often resolves without hospitalisation or antibiotics		2019		Prescrire Int.	28	203	100-104				#1117		Exclusion reason: title & abstract not relevant
Ideal and reality; Community healthcare professionals‚Äô experiences of user-involvement in reablement	Jokstad, K.; Skovdahl, K.; Landmark, B.T.; Haukelien, H.	2019		Health Soc. Care Community	27	4	907-916		10.1111/hsc.12708		#1118	Jokstad 2019	Exclusion reason: title & abstract not relevant
2019 ESC Guidelines for the diagnosis and management of acute pulmonary embolism developed in collaboration with the European Respiratory Society (ERS)	Konstantinides, S.V.; Meyer, G.; Gali√©, N.; Simon R Gibbs, J.; Aboyans, V.; Ageno, W.; Agewall, S.; Almeida, A.G.; Andreotti, F.; Barbato, E.; Bauersachs, J.; Baumbach, A.; Beygui, F.; Carlsen, J.; de Carlo, M.; Delcroix, M.; Delgado, V.; Subias, P.E.; Fitzsimons, D.; Gaine, S.; Goldhaber, S.Z.; Gopalan, D.; Habib, G.; Halvorsen, S.; Jenkins, D.; Katus, H.A.; Kjellstr√∂m, B.; Lainscak, M.; Lance…	2019		Eur. Respir. J.	54	3			10.1183/13993003.01647-2019		#1119	Konstantinides 2019	Exclusion reason: title & abstract not relevant
Early Detection of Mild Cognitive Impairment With In-Home Monitoring Sensor Technologies Using Functional Measures: A Systematic Review	Lussier, M.; Lavoie, M.; Giroux, S.; Consel, C.; Guay, M.; Macoir, J.; Hudon, C.; Lorrain, D.; Talbot, L.; Langlois, F.; Pigot, H.; Bier, N.	2019		IEEE J. Biomedical Health Informat.	23	2	838-847		10.1109/JBHI.2018.2834317		#1120	Lussier 2019	Exclusion reason: title & abstract not relevant
Choosing the Best and Scrambling for the Rest: Hospital‚ÄìNursing Home Relationships and Admissions to Post-Acute Care	Shield, R.; Winblad, U.; McHugh, J.; Gadbois, E.; Tyler, D.	2019		J. Appl. Gerontol.	38	4	479-498		10.1177/0733464817752084		#1121	Shield 2019	Exclusion reason: title & abstract not relevant
Effect of a home-based exercise program on functional mobility and quality of life in elderly people: Protocol of a single-blind, randomized controlled trial	Brand√£o, G.S.; Oliveira, L.V.F.; Silva, A.S.; Sampaio, A.A.C.; Urbano, J.J.; Soares, A.; Santos Faria, N.; Pasqualotto, L.T.; Oliveira, E.F.; Oliveira, R.F.; Pires-Oliveira, D.A.A.; Camelier, A.A.	2018		Trials	19	1			10.1186/s13063-018-3061-1		#1122	Brand√£o 2018	Exclusion reason: title & abstract not relevant
Redesigning Hospital Diabetes Education: A Qualitative Evaluation with Nursing Teams	Smith, K.M.; Baker, K.M.; Bardsley, J.K.; McCartney, P.; Magee, M.	2019		J. Nurs. Care Qual.	34	2	151-157		10.1097/NCQ.0000000000000349		#1123	Smith 2019	Exclusion reason: title & abstract not relevant
Consensus and evidence-based medication review to optimize and potentially reduce psychotropic drug prescription in institutionalized dementia patients	Massot Mesquida, M.; Tristany Casas, M.; Franzi Sis√≥, A.; Garc√≠a Mu√±oz, I.; Hern√°ndez Vian, √ì.; Tor√°n Monserrat, P.	2019		BMC Geriatr.	19	1			10.1186/s12877-018-1015-9		#1124	MassotMesquida 2019	Exclusion reason: title & abstract not relevant
Addressing nutritional requirements of ageing consumers in Asia‚Äùrecommendations from an expert workshop	Ong, S.; Woo, J.; Parikh, P.; Chan, R.; Jianqin, S.; Mun, C.Y.; Wee, S.-L.; Thu, N.N.; Thang, P.; Setiati, S.; Huang, Y.-C.; Wahlqvist, M.L.; Bos, R.; Groot, L.C.D.	2019		Asia Pac. J. Clin. Nutr.	28	2	204-213		10.6133/apjcn.201906_28(2).0001		#1126	Ong 2019	Exclusion reason: title & abstract not relevant
Retrospective evaluation of healthcare utilisation and mortality of two post-discharge care programmes in Singapore	Ang, I.Y.H.; Tan, C.S.; Nurjono, M.; Tan, X.Q.; Koh, G.C.-H.; Vrijhoef, H.J.M.; Tan, S.; Ng, S.E.; Toh, S.-A.	2019		BMJ Open	9	5			10.1136/bmjopen-2018-027220		#1127	Ang 2019	Exclusion reason: title & abstract not relevant
Characterizing pediatric inpatient sleep duration and disruptions	Erondu, A.I.; Orlov, N.M.; Peirce, L.B.; Anderson, S.L.; Chamberlain, M.; Hopkins, K.; Lyttle, C.; Gozal, D.; Arora, V.M.	2019		Sleep Med.	57		87-91		10.1016/j.sleep.2019.01.030		#1128	Erondu 2019	Exclusion reason: title & abstract not relevant
Three Innovative Population Health Concepts for Patient Medical Homes to Improve Diabetes Care in Family Medicine	Ngui, D.; Silva, M.	2019		Can. J. Diabetes	43	6	433-436		10.1016/j.jcjd.2019.04.001		#1129	Ngui 2019	Exclusion reason: title & abstract not relevant
Development and application of a scoring system to rate malnutrition screening tools used in older adults in community and healthcare settings ‚Äì A MaNuEL study	Power, L.; de van der Schueren, M.A.E.; Leij-Halfwerk, S.; Bauer, J.; Clarke, M.; Visser, M.; Volkert, D.; Bardon, L.; Gibney, E.; Corish, C.A.	2019		Clin. Nutr.	38	4	1807-1819		10.1016/j.clnu.2018.07.022		#1130	Power 2019	Exclusion reason: title & abstract not relevant
In-hospital dementia-related deaths following implementation of the national dementia plan: Observational study of national death certificates from 1996 to 2016	Nakanishi, M.; Yamasaki, S.; Nishida, A.	2018		BMJ Open	8	12			10.1136/bmjopen-2018-023172		#1131	Nakanishi 2018	Exclusion reason: title & abstract not relevant
Do Home-Based Psychiatric Services for Patients in Medico-Social Institutions Reduce Hospitalizations? Pre-Post Evaluation of a French Psychiatric Mobile Team	Cervello, S.; Pulcini, M.; Massoubre, C.; Trombert-Paviot, B.; Fakra, E.	2019		Psychiatr. Q.	90	1	89-100		10.1007/s11126-018-9603-6		#1132	Cervello 2019	Exclusion reason: title & abstract not relevant
The Need to Realign Health System Processes for Patients Discharged from the Hospital - Getting Patients Home	Mor, V.	2019		JAMA Intern. Med.	179	5	614-616		10.1001/jamainternmed.2019.0232		#1133	Mor 2019	Exclusion reason: title & abstract not relevant
An Analysis of Centers for Medicare & Medicaid Service Payment in Maryland: Can a Global Budget Revenue Model Save Money in Lower Extremity Arthroplasty?	Delanois, R.E.; Gwam, C.U.; Cherian, J.J.; Etcheson, J.I.; D√°vila Castrodad, I.M.; Spindler, K.P.; Mont, M.A.	2019		J. Arthroplasty	34	2	201-205		10.1016/j.arth.2018.10.002		#1134	Delanois 2019	Exclusion reason: title & abstract not relevant
Rehabbed to death	Flint, L.A.; David, D.J.; Smith, A.K.	2019		New Engl. J. Med.	380	5	408-409		10.1056/NEJMp1809354		#1135	Flint 2019	Exclusion reason: title & abstract not relevant
Functional measures show improvements after a home exercise program following supervised balance training in older adults with elevated fall risk	Tisher, K.; Mann, K.; VanDyke, S.; Johansson, C.; Vallabhajosula, S.	2019		Physiother. Theory Pract.	35	4	305-317		10.1080/09593985.2018.1444116		#1136	Tisher 2019	Exclusion reason: title & abstract not relevant
Assessing the feasibility and impact of an adapted resistance training intervention, aimed at improving the multi-dimensional health and functional capacity of frail older adults in residential care settings: Protocol for a feasibility study	Doody, P.; Lord, J.M.; Whittaker, A.C.	2019		Pilot Feasibility Stud.	5	1			10.1186/s40814-019-0470-1		#1137	Doody 2019	Exclusion reason: title & abstract not relevant
Home-based assessment and treatment of obsessive-compulsive disorder symptoms to reduce unnecessary emergency room usage in an older adult	Lee, L.O.; Rouse, S.; Mlinac, M.E.	2019		J. Cogn. Psychother.	33	1	82-94		10.1891/0889-8391.33.1.82		#1138	Lee 2019	Exclusion reason: title & abstract not relevant
Evaluation of an intervention addressing a reablement programme for older, community-dwelling persons in Sweden (ASSIST 1.0): A protocol for a feasibility study	Bergstr√∂m, A.; Borell, L.; Meijer, S.; Guidetti, S.	2019		BMJ Open	9	7			10.1136/bmjopen-2018-025870		#1139	Bergstr√∂m 2019	Exclusion reason: title & abstract not relevant
Changes in Use of Postacute Care Associated With Accountable Care Organizations in Hip Fracture, Stroke, and Pneumonia Hospitalized Cohorts	Colla, C.H.; Lewis, V.A.; Stachowski, C.; Usadi, B.; Gottlieb, D.J.; Bynum, J.P.W.	2019		Med. Care	57	6	444-452		10.1097/MLR.0000000000001121		#1140	Colla 2019	Exclusion reason: title & abstract not relevant
Development and Implementation of a Subcutaneous Insulin Clinical Decision Support Tool for Hospitalized Patients	Mathioudakis, N.; Jeun, R.; Godwin, G.; Perschke, A.; Yalamanchi, S.; Everett, E.; Greene, P.; Knight, A.; Yuan, C.; Hill Golden, S.	2019		J. Diabetes Sci. Technol.	13	3	522-532		10.1177/1932296818798036		#1141	Mathioudakis 2019	Exclusion reason: title & abstract not relevant
Muscle strength training program in nonagenarians ‚Äì a randomized controlled trial	Cancela Carral, J.M.; Rodr√≠guez, A.L.; Cardalda, I.M.; Gon√ßalves Bezerra, J.P.A.	2019		Rev. Assoc. Med. Bras.	65	6	851-856		10.1590/1806-9282.65.6.851		#1142	CancelaCarral 2019	Exclusion reason: title & abstract not relevant
Training for in-home supportive services caregivers in an underserved area	Guerrero, L.R.; Shim, A.; Gans, D.; Schickedanz, H.B.; Tan, Z.S.	2019		J. Health Care Poor Underserved	30	2	739-748		10.1353/hpu.2019.0053		#1143	Guerrero 2019	Exclusion reason: title & abstract not relevant
Redesigning care for older people to preserve physical and mental capacity: WHO guidelines on community-level interventions in integrated care	Thiyagarajan, J.A.; De Carvalho, I.A.; Pe√±a-Rosas, J.P.; Chadha, S.; Mariotti, S.P.; Dua, T.; Albanese, E.; Bruy√®re, O.; Cesari, M.; Dangour, A.; Dias, A.; Guerra, M.; Keeffe, J.; Kerse, N.; Khan, Q.U.A.; Liu, C.-J.; Murthy, G.V.S.; Ndegwa, S.N.; Reginster, J.-Y.; Guti√©rrez Robledo, L.M.F.; Tremblay, K.; Woo, J.; Prince, M.; Beard, J.R.	2019		PLoS Med.	16	10			10.1371/journal.pmed.1002948		#1144	Thiyagarajan 2019	Exclusion reason: title & abstract not relevant
Instrumental Activities of Daily Living Across the Tranasition of Care	Koyfman, I.; Finnell, D.	2019		Home Healthc. Now	37	1	44-49		10.1097/NHH.0000000000000715		#1145	Koyfman 2019	Exclusion reason: title & abstract not relevant
Global Budget Revenue on a Single Institution's Costs, Outcomes, and Patient Quality Metrics in Patients Undergoing Total Knee Arthroplasty	Delanois, R.E.; Gwam, C.U.; Cherian, J.J.; Etcheson, J.I.; Mohamed, N.S.; Schneider, K.A.; Mont, M.A.	2019		J. Arthroplasty	34	1	15-19		10.1016/j.arth.2018.09.007		#1146	Delanois 2019	Exclusion reason: title & abstract not relevant
London Transfer Project: Reducing Medication Incidents After Discharge From Hospital to Long-term Care	Carson, J.; Gottheil, S.; Lawson, S.; Rice, T.	2019		J. Am. Med. Dir. Assoc.	20	4	481-486		10.1016/j.jamda.2018.09.037		#1147	Carson 2019	Exclusion reason: title & abstract not relevant
Strategies for Managing the Aging Tsunami in China: Weifang Model	Tu, W.-J.; Slevin, M.; Zeng, X.	2019		J. Am. Geriatr. Soc.	67	2	403-404		10.1111/jgs.15636		#1148	Tu 2019	Exclusion reason: title & abstract not relevant
Comprehensive geriatric assessments in integrated care programs for older people living at home: A scoping review	Stoop, A.; Lette, M.; van Gils, P.F.; Nijpels, G.; Baan, C.A.; de Bruin, S.R.	2019		Health Soc. Care Community	27	5	e549-e566		10.1111/hsc.12793		#1149	Stoop 2019	Exclusion reason: title & abstract not relevant
Transitioning Patients to Independence	Arcilla, D.; Levin, D.; Sperber, M.	2019		Home Healthc. Now	37	3	158-164		10.1097/NHH.0000000000000741		#1150	Arcilla 2019	Exclusion reason: title & abstract not relevant
Adherence to guidelines for antiulcer drug prescription in patients receiving low-dose aspirin therapy in Japan	Iwasawa, M.; Sagami, K.; Yokoyama, S.; Hosomi, K.; Takada, M.	2019		Int. J. Clin. Pharmacol. Ther.	57	4	197-206		10.5414/CP203370		#1152	Iwasawa 2019	Exclusion reason: title & abstract not relevant
Is the outpatient management of acute diverticulitis safe and effective? A systematic review and meta-analysis	Cirocchi, R.; Randolph, J.J.; Binda, G.A.; Gioia, S.; Henry, B.M.; Tomaszewski, K.A.; Allegritti, M.; Arezzo, A.; Marzaioli, R.; Ruscelli, P.	2019		Tech. Coloproctol.	23	2	87-100		10.1007/s10151-018-1919-6		#1153	Cirocchi 2019	Exclusion reason: title & abstract not relevant
Proactive healthcare for frail elderly persons: Study protocol for a prospective controlled primary care intervention in Sweden	Marcusson, J.; Nord, M.; Johansson, M.M.; Alwin, J.; Levin, L.-A.; Dannapfel, P.; Thomas, K.; Poksinska, B.; Sverker, A.; Olaison, A.; Cedersund, E.; Kelfve, S.; Motel-Klingebiel, A.; Hellstr√∂m, I.; Kullberg, A.; B√∂ttiger, Y.; Dong, H.-J.; Peolsson, A.; Wass, M.; Lyth, J.; Andersson, A.	2019		BMJ Open	9	5			10.1136/bmjopen-2018-027847		#1154	Marcusson 2019	Exclusion reason: title & abstract not relevant
Health and social care services organization for older adults	McNeela, N.; Arora, A.; Crome, P.	2019		Encyclopedia of Biomedical Gerontology			210-222		10.1016/B978-0-12-801238-3.11408-4		#1155	McNeela 2019	Exclusion reason: title & abstract not relevant
David Oliver: Avoiding hospital admission - Are we really falling short	Oliver, D.	2019		BMJ (Online)	364				10.1136/bmj.l747		#1157	Oliver 2019	Exclusion reason: title & abstract not relevant
Home treatment services for acute mental disorders: An all-Ireland survey	O'Keeffe, B.; Russell, V.	2019		Ir. J. Psychol. Med.	36	1	2017-07-01		10.1017/ipm.2017.83		#1158	O'Keeffe 2019	Exclusion reason: title & abstract not relevant
A Systematic Review Evaluating the Use of the interRAI Home Care Instrument in Research for Older People	Salahudeen, M.S.; Nishtala, P.S.	2019		Clin. Gerontol.	42	5	463-484		10.1080/07317115.2018.1447525		#1159	Salahudeen 2019	Exclusion reason: title & abstract not relevant
Trends and Factors Associated with Hospitalization Costs for Inflammatory Bowel Disease in the United States	Xu, F.; Liu, Y.; Wheaton, A.G.; Rabarison, K.M.; Croft, J.B.	2019		Appl. Health Econ. Health Policy	17	1	77-91		10.1007/s40258-018-0432-4		#1160	Xu 2019	Exclusion reason: title & abstract not relevant
ED-PALS: A Comprehensive Palliative Care Service for Oncology Patients in the Emergency Department	Koh, M.Y.H.; Lee, J.F.; Montalban, S.; Foo, C.L.; Hum, A.Y.M.	2019		Am. J. Hospice Palliative Med.	36	7	571-576		10.1177/1049909119825847		#1161	Koh 2019	Exclusion reason: title & abstract not relevant
Older people living alone in Shanghai: A questionnaire survey of their life experience	Chen, Y.; While, A.E.	2019		Health Soc. Care Community	27	1	260-269		10.1111/hsc.12648		#1162	Chen 2019	Exclusion reason: title & abstract not relevant
The Efficacy and Safety of Inpatient Rehabilitation Compared With Home Discharge After Hip or Knee Arthroplasty: A Meta-Analysis and Systematic Review	Onggo, J.R.; Onggo, J.D.; De Steiger, R.; Hau, R.	2019		J. Arthroplasty	34	8	1823-1830		10.1016/j.arth.2019.04.001		#1163	Onggo 2019	Exclusion reason: title & abstract not relevant
A multidisciplinary consensus on dehydration: definitions, diagnostic methods and clinical implications	Lacey, J.; Corbett, J.; Forni, L.; Hooper, L.; Hughes, F.; Minto, G.; Moss, C.; Price, S.; Whyte, G.; Woodcock, T.; Mythen, M.; Montgomery, H.	2019		Ann. Med.	51	2025-04-03	232-251		10.1080/07853890.2019.1628352		#1164	Lacey 2019	Exclusion reason: title & abstract not relevant
Role of comprehensive geriatric assessment in healthcare of older people in UK care homes: Realist review	Chadborn, N.H.; Goodman, C.; Zubair, M.; Sousa, L.; Gladman, J.R.F.; Dening, T.; Gordon, A.L.	2019		BMJ Open	9	4			10.1136/bmjopen-2018-026921		#1165	Chadborn 2019	Exclusion reason: title & abstract not relevant
Impact of incident cancer on short-term coronary artery disease‚Äìrelated healthcare expenditures among Medicare beneficiaries	Chopra, I.; Mattes, M.D.; Findley, P.; Tan, X.; Dwibedi, N.; Sambamoorthi, U.	2019		JNCCN J. Nat. Compr. Cancer Netw.	17	2	149-158		10.6004/jnccn.2018.7078		#1166	Chopra 2019	Exclusion reason: title & abstract not relevant
Impact of Affordable Care Act-related insurance expansion policies on mortality and access to post-discharge care for trauma patients: An analysis of the National Trauma Data Bank	Scott, J.W.; Neiman, P.U.; Uribe-Leitz, T.; Scott, K.W.; Zogg, C.K.; Salim, A.; Haider, A.H.	2019		J. Trauma Acute Care Surg.	86	2	196-205		10.1097/TA.0000000000002117		#1167	Scott 2019	Exclusion reason: title & abstract not relevant
The impact of implementing an educational intervention to enhance a family-oriented approach in specialised palliative home care: A quasi-experimental study	Petursdottir, A.B.; Haraldsdottir, E.; Svavarsdottir, E.K.	2019		Scand. J. Caring Sci.	33	2	342-350		10.1111/scs.12628		#1168	Petursdottir 2019	Exclusion reason: title & abstract not relevant
Urban and rural differences in geographical accessibility to inpatient palliative and end-of-life (PEoLC) facilities and place of death: A national population-based study in England, UK	Chukwusa, E.; Verne, J.; Polato, G.; Taylor, R.; J Higginson, I.; Gao, W.	2019		Int. J. Health Geogr.	18	1			10.1186/s12942-019-0172-1		#1169	Chukwusa 2019	Exclusion reason: title & abstract not relevant
Percutaneous biventricular mechanical heart support in cardiogenic shock: A nursing case report	Dittman, B.K.	2019		Crit. Care Nurs.	39	2	15-28		10.4037/CCN2019477		#1171	Dittman 2019	Exclusion reason: title & abstract not relevant
Clinical practice guideline for cardiac rehabilitation in Korea: Recommendations for cardiac rehabilitation and secondary prevention after acute coronary syndrome	Kim, C.; Sung, J.; Lee, J.H.; Kim, W.-S.; Lee, G.J.; Jee, S.; Jung, I.-Y.; Rah, U.W.; Kim, B.O.; Choi, K.H.; Kwon, B.S.; Yoo, S.D.; Bang, H.J.; Shin, H.-I.; Kim, Y.W.; Jung, H.; Kim, E.J.; Jung, I.H.; Jung, J.-S.; Lee, J.-Y.; Han, J.-Y.; Han, E.Y.; Won, Y.H.; Han, W.; Baek, S.; Joa, K.-L.; Lee, S.J.; Kim, A.R.; Lee, S.Y.; Kim, J.; Choi, H.E.; Lee, B.-J.; Kim, S.	2019		Korean Circ. J.	49	11	1066-1111		10.4070/kcj.2019.0194		#1172	Kim 2019	Exclusion reason: title & abstract not relevant
Executive summary of outpatient parenteral antimicrobial therapy: Guidelines of the Spanish Society of Clinical Microbiology and Infectious Diseases and the Spanish Domiciliary Hospitalisation Society	L√≥pez Cort√©s, L.E.; Mujal Mart√≠nez, A.; Fern√°ndez Mart√≠nez de Mandojana, M.; Mart√≠n, N.; Gil Bermejo, M.; Sol√† Aznar, J.; Villegas Bruguera, E.; Pel√°ez Cantero, M.J.; Retamar Gentil, P.; Delgado Vicente, M.; Gonz√°lez-Ramallo, V.J.; Ponce Gonz√°lez, M.√Å.; Mir√≥n Rubio, M.; G√≥mez Rodr√≠guez de Mendarozqueta, M.M.; Goenaga S√°nchez, M.√Å.; Sanroma Mendiz√°bal, P.; Delgado Mej√≠a, E.; Paja…	2019		Enferm. Infecc. Microbiol. Clin.	37	6	405-409		10.1016/j.eimc.2018.03.012		#1174	L√≥pezCort√©s 2019	Exclusion reason: title & abstract not relevant
Challenges and Obstacles of Long-Term Home Parenteral Nutrition	Kumpf, V.J.	2019		Nutr. Clin. Prac.	34	2	196-203		10.1002/ncp.10258		#1175	Kumpf 2019	Exclusion reason: title & abstract not relevant
Cost-effectiveness of food, supplement and environmental interventions to address malnutrition in residential aged care: A systematic review	Hugo, C.; Isenring, E.; Miller, M.; Marshall, S.	2018		Age Ageing	47	3	356-366		10.1093/ageing/afx187		#1176	Hugo 2018	Exclusion reason: title & abstract not relevant
Qualitative Evaluation of the Coach Training within a Community Paramedicine Care Transitions Intervention	Lau, H.S.; Hollander, M.M.; Cushman, J.T.; DuGoff, E.H.; Jones, C.M.C.; Kind, A.J.H.; Lohmeier, M.T.; Coleman, E.A.; Shah, M.N.	2018		Prehosp. Emerg. Care	22	4	527-534		10.1080/10903127.2017.1419325		#1178	Lau 2018	Exclusion reason: title & abstract not relevant
Adherence to geriatric assessment-based recommendations in older patients with cancer: A multicenter prospective cohort study in Belgium	Kenis, C.; Decoster, L.; Flamaing, J.; Debruyne, P.R.; De Groof, I.; Focan, C.; Corn√©lis, F.; Verschaeve, V.; Bachmann, C.; Bron, D.; Luce, S.; Debugne, G.; Van Den Bulck, H.; Goeminne, J.-C.; Schrijvers, D.; Geboers, K.; Petit, B.; Langenaeken, C.; Van Rijswijk, R.; Specenier, P.; Jerusalem, G.; Praet, J.-P.; Vandenborre, K.; Lobelle, J.-P.; Lycke, M.; Milisen, K.; Wildiers, H.	2018		Ann. Oncol.	29	9	1987-1994		10.1093/annonc/mdy210		#1179	Kenis 2018	Exclusion reason: title & abstract not relevant
‚ÄúPsychogeritechnology‚Äù in Japan: Exemplars from a super-aged society	Leroi, I.; Watanabe, K.; Hird, N.; Sugihara, T.	2018		Int. J. Geriatr. Psychiatry	33	12	1533-1540		10.1002/gps.4906		#1180	Leroi 2018	Exclusion reason: title & abstract not relevant
Nationwide questionnaire-based survey of oral immunotherapy in Japan	Sato, S.; Sugizaki, C.; Yanagida, N.; Ito, K.; Ohshima, Y.; Shimojo, N.; Fujisawa, T.; Ebisawa, M.	2018		Allergol. Int.	67	3	399-404		10.1016/j.alit.2018.02.006		#1181	Sato 2018	Exclusion reason: title & abstract not relevant
End-of-life services for older people in residential care homes in Hong Kong	Luk, J.K.H.	2018		Hong Kong Med. J.	24	1	63-67		10.12809/hkmj166807		#1182	Luk 2018	Exclusion reason: title & abstract not relevant
Risk factors for nursing- and healthcare-associated urinary tract infection	Sugishita, K.; Saito, T.; Iwamoto, T.	2018		Geriatr. Gerontol. Int.	18	8	1183-1188		10.1111/ggi.13438		#1183	Sugishita 2018	Exclusion reason: title & abstract not relevant
Integrated Memory Care Clinic: Design, Implementation, and Initial Results	Clevenger, C.K.; Cellar, J.; Kovaleva, M.; Medders, L.; Hepburn, K.	2018		J. Am. Geriatr. Soc.	66	12	2401-2407		10.1111/jgs.15528		#1184	Clevenger 2018	Exclusion reason: title & abstract not relevant
Facilitating Home Hospice Transitions of Care in Oncology: Evaluation of Clinical Pharmacists‚Äô Interventions, Hospice Program Satisfaction, and Patient Representation Rates	Duffy, A.P.; Bemben, N.M.; Li, J.; Trovato, J.	2018		Am. J. Hospice Palliative Med.	35	9	1181-1187		10.1177/1049909118765944		#1185	Duffy 2018	Exclusion reason: title & abstract not relevant
Professional caregivers' experiences with the Liverpool Care Pathway in dementia: An ethnographic study in a Dutch nursing home	Lemos Dekker, N.; Gysels, M.; Van Der Steen, J.T.	2018		Palliative Supportive Care	16	4	479-486		10.1017/S1478951517000645		#1186	LemosDekker 2018	Exclusion reason: title & abstract not relevant
Which transfers can we avoid: Multi-state analysis of factors associated with discharge home without procedure after ED to ED transfer for traumatic injury	Medford-Davis, L.N.; Holena, D.N.; Karp, D.; Kallan, M.J.; Delgado, M.K.	2018		Am. J. Emerg. Med.	36	5	797-803		10.1016/j.ajem.2017.10.024		#1187	Medford-Davis 2018	Exclusion reason: title & abstract not relevant
Predictors of reliably high-value end-of-life care	Ankuda, C.K.; Meier, D.E.	2018		Curr. Opin. Support. Palliat. Care	12	4	460-465		10.1097/SPC.0000000000000392		#1188	Ankuda 2018	Exclusion reason: title & abstract not relevant
Does long-term care insurance reduce the burden of medical costs? A retrospective elderly cohort study	Choi, J.W.; Park, E.-C.; Lee, S.G.; Park, S.; Ryu, H.-G.; Kim, T.H.	2018		Geriatr. Gerontol. Int.	18	12	1641-1646		10.1111/ggi.13536		#1189	Choi 2018	Exclusion reason: title & abstract not relevant
Identifying and treating older patients with malnutrition in primary care: The MUST screening tool	Murphy, J.; Mayor, A.; Forde, E.	2018		Br. J. Gen. Pract.	68	672	344-345		10.3399/bjgp18X697853		#1191	Murphy 2018	Exclusion reason: title & abstract not relevant
Variation in the health outcomes associated with frailty among home care clients: Relevance of caregiver distress and client sex	Maxwell, C.J.; Campitelli, M.A.; Diong, C.; Mondor, L.; Hogan, D.B.; Amuah, J.E.; Leslie, S.; Seitz, D.; Gill, S.; Thavorn, K.; Wodchis, W.P.; Gruneir, A.; Teare, G.; Bronskill, S.E.	2018		BMC Geriatr.	18	1			10.1186/s12877-018-0899-8		#1192	Maxwell 2018	Exclusion reason: title & abstract not relevant
How effective and cost-effective are innovative combinatorial technologies and practices for supporting older people with long-term conditions to remain well in the community? An evaluation protocol for an NHS Test Bed in North West England	Varey, S.; Hern√°ndez, A.; Palmer, T.M.; Mateus, C.; Wilkinson, J.; Dixon, M.; Milligan, C.	2018		BMJ Open	8	2			10.1136/bmjopen-2017-017268		#1193	Varey 2018	Exclusion reason: title & abstract not relevant
Factors associated with and impact of burnout in nursing and residential home care workers for the elderly	Harrad, R.; Sulla, F.	2018		Acta Biomed.	89	7S	60-69		10.23750/abm.v89i7-S.7830		#1194	Harrad 2018	Exclusion reason: title & abstract not relevant
An integrative approach to understand the use of technology to support functional autonomy in cognitively impaired older adults	Bier, N.; Belchior, P.	2018		Gerontech.	17		11s-15s		10.4017/gt.2018.17.s.011.00		#1195	Bier 2018	Exclusion reason: title & abstract not relevant
Semi-automated visualization and analysis of trends: A ‚ÄúSavant‚Äù for facilitating antimicrobial stewardship using antistaphylococcal resistance and consumption as a prototype	Clifford, R.J.; Chukwuma, U.; Sparks, M.E.; Richesson, D.; Neumann, C.V.; Waterman, P.E.; Moran-Gilad, J.; Julius, M.D.; Hinkle, M.K.; Lesho, E.P.	2018		Open Forum Infect. Dis.	5	4			10.1093/ofid/ofy066		#1196	Clifford 2018	Exclusion reason: title & abstract not relevant
Implementation issues relevant to outpatient neurology palliative care	Kluger, B.M.; Persenaire, M.J.; Holden, S.K.; Palmer, L.T.; Redwine, H.M.; Berk, J.; Anderson, C.A.; Filley, C.M.; Kutner, J.; Miyasaki, J.; Carter, J.	2018		Ann. Palliat. Med.	7	3	339-348		10.21037/apm.2017.10.06		#1197	Kluger 2018	Exclusion reason: title & abstract not relevant
In-Hospital Management of Diabetes	Malcolm, J.; Halperin, I.; Miller, D.B.; Moore, S.; Nerenberg, K.A.; Woo, V.; Yu, C.H.	2018		Can. J. Diabetes	42		S115-S123		10.1016/j.jcjd.2017.10.014		#1198	Malcolm 2018	Exclusion reason: title & abstract not relevant
Tracheostomy care: Clinical practice patterns of pediatric otolaryngologists-head and neck surgeons in a publicly funded (Canadian) health care system	Rai, S.K.; Holler, T.; Propst, E.J.; Wolter, N.E.; Amin, R.	2018		Int. J. Pediatr. Otorhinolaryngol.	115		177-180		10.1016/j.ijporl.2018.09.020		#1199	Rai 2018	Exclusion reason: title & abstract not relevant
Management of short bowel syndrome, high-output enterostomy, and high-output entero-cutaneous fistulas in the inpatient setting	Hutto, J.; Pearlman, M.; Agrawal, D.	2018		J. Clin. Outcomes Manage.	25	6					#1200	Hutto 2018	Exclusion reason: title & abstract not relevant
Management of hypertension in older people	Abdelhafiz, A.H.; Marshall, R.; Kavanagh, J.; El-Nahas, M.	2018		Expert Rev. Endocrinol. Metab.	13	4	181-191		10.1080/17446651.2018.1500893		#1201	Abdelhafiz 2018	Exclusion reason: title & abstract not relevant
Nature-based interventions in institutional and organisational settings: a scoping review	Moeller, C.; King, N.; Burr, V.; Gibbs, G.R.; Gomersall, T.	2018		Int. J. Environ. Health Res.	28	3	293-305		10.1080/09603123.2018.1468425		#1202	Moeller 2018	Exclusion reason: title & abstract not relevant
Mild Cognitive Impairment in Geriatrics	Tangalos, E.G.; Petersen, R.C.	2018		Clin. Geriatr. Med.	34	4	563-589		10.1016/j.cger.2018.06.005		#1203	Tangalos 2018	Exclusion reason: title & abstract not relevant
Okay to Stay? A new plan to help people with long-term conditions remain in their own homes	Chapman, H.; Farndon, L.; Matthews, R.; Stephenson, J.	2018		Prim. Heath Care Res. Dev.	20				10.1017/S1463423618000786		#1204	Chapman 2018	Exclusion reason: title & abstract not relevant
Quality Indicators of Primary Care Provider Engagement in Nursing Home Care	Mays, A.M.; Saliba, D.; Feldman, S.; Smalbrugge, M.; Hertogh, C.M.P.M.; Booker, T.L.; Fulbright, K.A.; Hendriks, S.A.; Katz, P.R.	2018		J. Am. Med. Dir. Assoc.	19	10	824-832		10.1016/j.jamda.2018.08.001		#1205	Mays 2018	Exclusion reason: title & abstract not relevant
Multilevel Comparisons of Hospital Discharge among Older Adults with a Fall-Related Hospitalization	Towne, S.D.; Fair, K.; Smith, M.L.; Dowdy, D.M.; Ahn, S.; Nwaiwu, O.; Ory, M.G.	2018		Health Serv. Res.	53	4	2227-2248		10.1111/1475-6773.12763		#1206	Towne 2018	Exclusion reason: title & abstract not relevant
"it's Relentless": Providers' experience of pediatric chronic critical illness	Donohue, P.K.; Williams, E.P.; Wright-Sexton, L.; Boss, R.D.	2018		J. Palliative Med.	21	7	940-946		10.1089/jpm.2017.0397		#1207	Donohue 2018	Exclusion reason: title & abstract not relevant
Effects of Medicaid expansion on disparities in trauma care and outcomes in young adults	Akande, M.; Minneci, P.C.; Deans, K.J.; Xiang, H.; Chisolm, D.J.; Cooper, J.N.	2018		J. Surg. Res.	228		42-53		10.1016/j.jss.2018.02.058		#1208	Akande 2018	Exclusion reason: title & abstract not relevant
The agitated patient: Steps to take, how to stay safe	Iroku-Malize, T.; Grissom, M.	2018		J. Fam. Pract.	67	3	136-147				#1209	Iroku-Malize 2018	Exclusion reason: title & abstract not relevant
Design and introduction of a quality of life assessment and practice support system: Perspectives from palliative care settings	Sawatzky, R.; Laforest, E.; Schick-Makaroff, K.; Stajduhar, K.; Reimer-Kirkham, S.; Krawczyk, M.; √ñhl√©n, J.; McLeod, B.; Hilliard, N.; Tayler, C.; Cohen, S.R.	2018		J. Patient Rep. Outcomes	2				10.1186/s41687-018-0065-2		#1210	Sawatzky 2018	Exclusion reason: title & abstract not relevant
Implementation of the geriatric patient-aligned care team model in the veterans health administration (VA)	Sullivan, J.L.; Eisenstein, R.; Price, T.; Solimeo, S.; Shay, K.	2018		J. Am. Board Fam. Med.	31	3	456-465		10.3122/jabfm.2018.03.170272		#1211	Sullivan 2018	Exclusion reason: title & abstract not relevant
Unexpected death in ill old age: An analysis of disadvantaged dying in the English old population	Teggi, D.	2018		Soc. Sci. Med.	217		112-120		10.1016/j.socscimed.2018.09.048		#1212	Teggi 2018	Exclusion reason: title & abstract not relevant
Electronic monitoring systems to assess urinary incontinence: A health technology assessment		2018		Ont. Health Technol. Assess. Ser.	18	3	1960-01-01				#1214		Exclusion reason: title & abstract not relevant
Cognitive interventions in Parkinson's disease: Where we want to go within 20 years	Kalbe, E.; Aarsland, D.; Folkerts, A.-K.	2018		J. Parkinson's Dis.	8	s1	S107-S113		10.3233/JPD-181473		#1215	Kalbe 2018	Exclusion reason: title & abstract not relevant
Quality improvement collaborative aiming for Proactive HEAlthcare of Older People in Care Homes (PEACH): A realist evaluation protocol	Devi, R.; Meyer, J.; Banerjee, J.; Goodman, C.; Gladman, J.R.F.; Dening, T.; Chadborn, N.; Hinsliff-Smith, K.; Long, A.; Usman, A.; Housley, G.; Bowman, C.; Martin, F.; Logan, P.; Lewis, S.; Gordon, A.L.	2018		BMJ Open	8	11			10.1136/bmjopen-2018-023287		#1216	Devi 2018	Exclusion reason: title & abstract not relevant
Home hospitalization for the surgical and conservative treatment of acute calculous cholecystitis	Escart√≠n, A.; M√≠as, M.-C.; Gonz√°lez, M.; Cuello, E.; Pinillos, A.; Muriel, P.; Mestres, N.; Villalobos, R.; Olsina, J.-J.	2018		Surg. Pract.	22	2	52-59		10.1111/1744-1633.12300		#1217	Escart√≠n 2018	Exclusion reason: title & abstract not relevant
The Comprehensive Geriatric Assessment: Goal-Oriented, Patient-Centered Care	Pilotto, A.; Polidori, M.C.	2018		Pract. Issues. Geriatr.			273-286		10.1007/978-3-319-61997-2_26		#1218	Pilotto 2018	Exclusion reason: title & abstract not relevant
Addressing Administration Challenges Associated with Blinatumomab Infusions: A Multidisciplinary Approach	Szoch, S.; Boord, C.; Duffy, A.; Patzke, C.	2018		J. Infus. Nurs.	41	4	241-246		10.1097/NAN.0000000000000283		#1219	Szoch 2018	Exclusion reason: title & abstract not relevant
Impact of home-based, patient-centered support for people with advanced illness in an open health system: A retrospective claims analysis of health expenditures, utilization, and quality of care at end of life	Sudat, S.E.K.; Franco, A.; Pressman, A.R.; Rosenfeld, K.; Gornet, E.; Stewart, W.	2018		Palliative Med.	32	2	485-492		10.1177/0269216317711824		#1220	Sudat 2018	Exclusion reason: title & abstract not relevant
Cultural Competency in Dementia Care: An African American Case Study	Clark, J.L.; Phoenix, S.; Bilbrey, A.C.; McManis, T.; Escal, K.A.; Arulanantham, R.; Sisay, T.; Ghatak, R.	2018		Clin. Gerontol.	41	3	255-260		10.1080/07317115.2017.1420725		#1221	Clark 2018	Exclusion reason: title & abstract not relevant
Primary Thromboprophylaxis in Individuals without Cancer Admitted to a Geriatric Palliative Care Unit	Gurau, A.J.; Berall, A.; Karuza, J.; Perri, G.-A.	2018		J. Am. Geriatr. Soc.	66	2	346-349		10.1111/jgs.15197		#1222	Gurau 2018	Exclusion reason: title & abstract not relevant
Integrated Care for Depression in Older Primary Care Patients	Bruce, M.L.; Sirey, J.A.	2018		Can. J. Psychiatry	63	7	439-446		10.1177/0706743718760292		#1223	Bruce 2018	Exclusion reason: title & abstract not relevant
An Old Challenge with New Promises: A Systematic Review on Comprehensive Geriatric Assessment in Long-Term Care Facilities	Panza, F.; Solfrizzi, V.; Lozupone, M.; Barulli, M.R.; D'Urso, F.; Stallone, R.; Dibello, V.; Noia, A.; Di Dio, C.; Daniele, A.; Bellomo, A.; Seripa, D.; Greco, A.; Logroscino, G.	2018		Rejuvenation Res.	21	1	2014-03-01		10.1089/rej.2017.1964		#1224	Panza 2018	Exclusion reason: title & abstract not relevant
Post-stroke care after medical rehabilitation in Germany: A systematic literature review of the current provision of stroke patients	Hempler, I.; Woitha, K.; Thielhorn, U.; Farin, E.	2018		BMC Health Serv. Res.	18	1			10.1186/s12913-018-3235-2		#1225	Hempler 2018	Exclusion reason: title & abstract not relevant
Implementing Frailty Measures in the Canadian Healthcare System	Rolfson, D.B.; Heckman, G.A.; Bagshaw, S.M.; Robertson, D.; Hirdes, J.P.	2018		J. Frailty Aging	7	4	208-216		10.14283/jfa.2018.29		#1226	Rolfson 2018	Exclusion reason: title & abstract not relevant
Guideline for Discharge Opioid Prescriptions after Inpatient General Surgical Procedures	Hill, M.V.; Stucke, R.S.; Billmeier, S.E.; Kelly, J.L.; Barth, R.J.	2018		J. Am. Coll. Surg.	226	6	996-1003		10.1016/j.jamcollsurg.2017.10.012		#1227	Hill 2018	Exclusion reason: title & abstract not relevant
Effects of medication reviews on use of potentially inappropriate medications in elderly patients; a cross-sectional study in Swedish primary care	Lenander, C.; Bondesson, √Ö.; Viberg, N.; Beckman, A.; Midl√∂v, P.	2018		BMC Health Serv. Res.	18	1			10.1186/s12913-018-3425-y		#1228	Lenander 2018	Exclusion reason: title & abstract not relevant
Care home resident and staff perceptions of the acceptability of nutrition intervention trial procedures: A qualitative study embedded within a cluster randomised feasibility trial	Stow, R.E.; Smith, C.H.; Rushton, A.B.	2018		BMJ Open	8	7			10.1136/bmjopen-2018-022307		#1229	Stow 2018	Exclusion reason: title & abstract not relevant
Geriatric Nursing and Long Term Care Content in Baccalaureate Nursing Programs in Taiwan	Hsieh, P.-L.; Chen, C.-M.	2018		Int. J. Gerontol.	12	1	52-56		10.1016/j.ijge.2017.04.001		#1230	Hsieh 2018	Exclusion reason: title & abstract not relevant
An early warning tool for predicting at admission the discharge disposition of a hospitalized patient	Ballester, N.; Parikh, P.J.; Donlin, M.; May, E.K.; Simon, S.R.	2018		Am. J. Managed Care	24	10	e325-e331				#1231	Ballester 2018	Exclusion reason: title & abstract not relevant
Addressing the ‚ÄúTsunami‚Äù of Long-Term Care Needs in Latin America: Is Preparation Feasible?	Norori, M.L.	2018		J. Am. Med. Dir. Assoc.	19	9	731-732		10.1016/j.jamda.2018.07.013		#1232	Norori 2018	Exclusion reason: title & abstract not relevant
Medicare's Variation in Out-of-Pocket Costs for Prescriptions: The Irrational Examples of In-Hospital Observation and Home Infusion	Wright, B.; Dusetzina, S.B.; Upchurch, G.	2018		J. Am. Geriatr. Soc.	66	12	2249-2253		10.1111/jgs.15576		#1233	Wright 2018	Exclusion reason: title & abstract not relevant
Impact of a medical home model on costs and utilization among comorbid HIV-positive medicaid patients	Crits-Christoph, P.; Gallop, R.; Noll, E.; Rothbard, A.; Diehl, C.K.; Gibbons, M.B.C.; Gross, R.; Rhodes, K.V.	2018		Am. J. Managed Care	24	8	368-375				#1234	Crits-Christoph 2018	Exclusion reason: title & abstract not relevant
Inpatient Glycemic Management in the Setting of Renal Insufficiency/Failure/Dialysis	Iyengar, R.; Franzese, J.; Gianchandani, R.	2018		Curr. Diabetes Rep.	18	10			10.1007/s11892-018-1044-y		#1235	Iyengar 2018	Exclusion reason: title & abstract not relevant
Geriatric Interdisciplinary Team Training 2.0: A collaborative team-based approach to delivering care	Giuliante, M.M.; Greenberg, S.A.; McDonald, M.V.; Squires, A.; Moore, R.; Cortes, T.A.	2018		J. Interprof. Care	32	5	629-633		10.1080/13561820.2018.1457630		#1237	Giuliante 2018	Exclusion reason: title & abstract not relevant
The difficulties of discharging hospice patients to care homes at the end of life: A focus group study	Thomas, T.; Clarke, G.; Barclay, S.	2018		Palliative Med.	32	7	1267-1274		10.1177/0269216318772735		#1238	Thomas 2018	Exclusion reason: title & abstract not relevant
Effectiveness of Probiotic for Primary Prevention of Clostridium difficile Infection: A Single-Center Before-and-After Quality Improvement Intervention at a Tertiary-Care Medical Center	Trick, W.E.; Sokalski, S.J.; Johnson, S.; Bunnell, K.L.; Levato, J.; Ray, M.J.; Weinstein, R.A.	2018		Infect. Control Hosp. Epidemiol.	39	7	765-770		10.1017/ice.2018.76		#1239	Trick 2018	Exclusion reason: title & abstract not relevant
The level of provision of specialist palliative care services in Scotland: An international benchmarking study	Inbadas, H.; Carrasco, J.M.; Gillies, M.; Clark, D.	2018		BMJ Support. Palliat. Care	8	1	87-92		10.1136/bmjspcare-2016-001301		#1240	Inbadas 2018	Exclusion reason: title & abstract not relevant
Palliative Care in Kazakhstan	Kunirova, G.; Shakenova, A.	2018		J. Pain Symptom Manage.	55	2	S36-S40		10.1016/j.jpainsymman.2017.03.028		#1242	Kunirova 2018	Exclusion reason: title & abstract not relevant
Factors Affecting Discharge to Home of Geriatric Intermediate Care Facility Residents in Japan	Morita, K.; Ono, S.; Ishimaru, M.; Matsui, H.; Naruse, T.; Yasunaga, H.	2018		J. Am. Geriatr. Soc.	66	4	728-734		10.1111/jgs.15295		#1243	Morita 2018	Exclusion reason: title & abstract not relevant
Predictors of 30-d readmissions after gastrectomy for malignancy	Ammori, J.B.; Navale, S.; Schiltz, N.; Koroukian, S.M.	2018		J. Surg. Res.	224		176-184		10.1016/j.jss.2017.12.004		#1244	Ammori 2018	Exclusion reason: title & abstract not relevant
Palliative Care Development in Kyrgyzstan	Mukambetov, A.; Sabyrbekova, T.; Asanalieva, L.; Sadykov, I.; Connor, S.R.	2018		J. Pain Symptom Manage.	55	2	S41-S45		10.1016/j.jpainsymman.2017.05.010		#1245	Mukambetov 2018	Exclusion reason: title & abstract not relevant
Palliative care service use by older people: Time trends from a mortality follow-back study between 2005 and 2014	Penders, Y.W.H.; Gilissen, J.; Moreels, S.; Deliens, L.; Van den Block, L.	2018		Palliative Med.	32	2	466-475		10.1177/0269216317720833		#1246	Penders 2018	Exclusion reason: title & abstract not relevant
[truncated: 573 more rows]

## Sheet: legend
Legend
[truncated: 9 more rows]
